# Supplementary material for: Multiple Model-Informed Open-Loop Control of Uncertain Intracellular Signaling Dynamics
Source: PLoS Comput Biol. 2014 Apr 10;10(4):e1003546. doi: 10.1371/journal.pcbi.1003546 (PMC3983080; doi:10.1371/journal.pcbi.1003546)
Supplement: Dataset S1 — Matlab code for proposed control algorithm and prediction models. Contains all Matlab code necessary to implement the proposed adaptive weighted multiple-model predictive control algorithm, as well as code for the prediction models. (ZIP) [file pcbi.1003546.s001.zip]

Archive with 376 entries (359 files):
- AW_MMPC/Contrived_Example/
- AW_MMPC/Contrived_Example/Expt_Data/
- AW_MMPC/Contrived_Example/Expt_Data/data.mat
- AW_MMPC/Contrived_Example/Expt_Data/data_mock_K.mat
- AW_MMPC/Contrived_Example/Expt_Data/data_mock_L.mat
- AW_MMPC/Contrived_Example/Expt_Data/data_mock_Z.mat
- AW_MMPC/Contrived_Example/Expt_Data/data2.mat
- AW_MMPC/Contrived_Example/Expt_Data/genExptData.m
- AW_MMPC/Contrived_Example/Expt_Data/genExptData_main.m
- AW_MMPC/Contrived_Example/Expt_Data/getNormFactor.m
- AW_MMPC/Contrived_Example/Expt_Data/getState.m
- AW_MMPC/Contrived_Example/Expt_Data/sim_Drug.m
- AW_MMPC/Contrived_Example/getWtMap2.m
- AW_MMPC/Contrived_Example/Models/
- AW_MMPC/Contrived_Example/Models/P_opt.mat
- AW_MMPC/Contrived_Example/Models/run_TCell_Klamt.m
- AW_MMPC/Contrived_Example/Models/run_TCell_Lipn.m
- AW_MMPC/Contrived_Example/Models/run_TCell_Zheng.m
- AW_MMPC/Contrived_Example/Models/sim_model.m
- AW_MMPC/Contrived_Example/Models/TCell_Klamt.m
- AW_MMPC/Contrived_Example/Models/TCell_Lipn.m
- AW_MMPC/Contrived_Example/Models/TCell_Zheng.m
- AW_MMPC/Contrived_Example/mommpc_main2.m
- AW_MMPC/Contrived_Example/plant.mat
- AW_MMPC/Contrived_Example/Results_1_K.mat
- AW_MMPC/Contrived_Example/Results_1_L.mat
- AW_MMPC/Contrived_Example/Results_1_Z.mat
- AW_MMPC/Contrived_Example/Results_2aw_LK.mat
- AW_MMPC/Contrived_Example/Results_2aw_ZK.mat
- AW_MMPC/Contrived_Example/Results_2aw_ZL.mat
- AW_MMPC/Contrived_Example/Results_2equal_LK.mat
- AW_MMPC/Contrived_Example/Results_2equal_ZK.mat
- AW_MMPC/Contrived_Example/Results_2equal_ZL.mat
- AW_MMPC/Contrived_Example/Results_all.mat
- AW_MMPC/Contrived_Example/Results2.m
- AW_MMPC/Contrived_Example/zWt_1.mat
- AW_MMPC/Contrived_Example/zWt_2aw_LK.mat
- AW_MMPC/Contrived_Example/zWt_2aw_ZK.mat
- AW_MMPC/Contrived_Example/zWt_2aw_ZL.mat
- AW_MMPC/Contrived_Example/zWt_2equal.mat
- AW_MMPC/Control_Reagents/
- AW_MMPC/Control_Reagents/data.mat
- AW_MMPC/Control_Reagents/Data_Processing.m
- AW_MMPC/Control_Reagents/data_raw.mat
- AW_MMPC/Control_Reagents/data_smooth.mat
- AW_MMPC/Control_Reagents/Data_Smoothing.m
- AW_MMPC/Control_Reagents/InhibitorData.xls
- AW_MMPC/Control_Reagents/sim_Drug.m
- AW_MMPC/Control_Reagents/test_sim_Drug.m
- AW_MMPC/Control_Reagents/Thumbs.db
- AW_MMPC/cost_mommpc.m
- AW_MMPC/getCost.m
- AW_MMPC/getCost_SO.m
- AW_MMPC/getCurrentState.m
- AW_MMPC/getInputs.m
- AW_MMPC/getModelConfWeights.m
- AW_MMPC/getMultiModels.m
- AW_MMPC/getNormFactor.m
- AW_MMPC/getState.m
- AW_MMPC/getWtMap.m
- AW_MMPC/Models/
- AW_MMPC/Models/P_opt.mat
- AW_MMPC/Models/plot_outputs.m
- AW_MMPC/Models/run_TCell_Klamt.m
- AW_MMPC/Models/run_TCell_Lipn.m
- AW_MMPC/Models/run_TCell_Zheng.m
- AW_MMPC/Models/sim_model.m
- AW_MMPC/Models/TCell_Klamt.m
- AW_MMPC/Models/TCell_Lipn.m
- AW_MMPC/Models/TCell_Zheng.m
- AW_MMPC/mommpc.mat
- AW_MMPC/mommpc_iterAW.m
- AW_MMPC/mommpc_main.m
- AW_MMPC/mommpc_plot.m
- AW_MMPC/mommpc_START_AND_RESULTS.m
- AW_MMPC/Multi_Objective_Optimization/
- AW_MMPC/Multi_Objective_Optimization/gbloptscrn.m
- AW_MMPC/Multi_Objective_Optimization/nnc.m
- AW_MMPC/Multi_Objective_Optimization/paretofilt.m
- AW_MMPC/Multi_Objective_Optimization/paretoplot.m
- AW_MMPC/Multi_Objective_Optimization/sgipaths.m
- AW_MMPC/Multi_Objective_Optimization/test_mo.m
- AW_MMPC/plot_adaptweights.m
- AW_MMPC/READ_ME.txt
- AW_MMPC/sgiparobj.m
- AW_MMPC/sgiTools/
- AW_MMPC/sgiTools/interpLagrange.m
- AW_MMPC/sgiTools/plotDelaunay.m
- AW_MMPC/sgiTools/sgi.m
- AW_MMPC/sgiTools/sgieval.m
- AW_MMPC/sgiTools/sgipaths.m
- AW_MMPC/sgiTools/spinterpDelaunay.m
- AW_MMPC/simPlant.m
- AW_MMPC/sparseGridTools30Aug10/
- AW_MMPC/sparseGridTools30Aug10/bin/
- AW_MMPC/sparseGridTools30Aug10/bin/flwcrv.exe
- AW_MMPC/sparseGridTools30Aug10/bin/input.num
- AW_MMPC/sparseGridTools30Aug10/bin/sym2num.exe
- AW_MMPC/sparseGridTools30Aug10/bwdNeighborsAll.m
- AW_MMPC/sparseGridTools30Aug10/CCW.m
- AW_MMPC/sparseGridTools30Aug10/data.roots
- AW_MMPC/sparseGridTools30Aug10/examples/
- AW_MMPC/sparseGridTools30Aug10/examples/absDerivSATest.m
- AW_MMPC/sparseGridTools30Aug10/examples/derivSATest.m
- AW_MMPC/sparseGridTools30Aug10/examples/plotInterp.m
- AW_MMPC/sparseGridTools30Aug10/examples/sparseGridExamples.m
- AW_MMPC/sparseGridTools30Aug10/examples/sparseGridExamples_on_cellsim.m
- AW_MMPC/sparseGridTools30Aug10/examples/test2D.m
- AW_MMPC/sparseGridTools30Aug10/examples/testFcnLag.m
- AW_MMPC/sparseGridTools30Aug10/getAbsDerivSens.m
- AW_MMPC/sparseGridTools30Aug10/getDerivs.m
- AW_MMPC/sparseGridTools30Aug10/getDerivSens.m
- AW_MMPC/sparseGridTools30Aug10/getExtrema.m
- AW_MMPC/sparseGridTools30Aug10/getLegExpansion.m
- AW_MMPC/sparseGridTools30Aug10/getPointCoords.m
- AW_MMPC/sparseGridTools30Aug10/getTermNumber.m
- AW_MMPC/sparseGridTools30Aug10/gpNotes.m
- AW_MMPC/sparseGridTools30Aug10/grad.sym
- AW_MMPC/sparseGridTools30Aug10/gridToLeg.m
- AW_MMPC/sparseGridTools30Aug10/hom4ps2.bat
- AW_MMPC/sparseGridTools30Aug10/Ld1AtxIncOrder.m
- AW_MMPC/sparseGridTools30Aug10/legendreAll.m
- AW_MMPC/sparseGridTools30Aug10/legendreSA.m
- AW_MMPC/sparseGridTools30Aug10/legToMonomial.m
- AW_MMPC/sparseGridTools30Aug10/makeLinksToPrev.m
- AW_MMPC/sparseGridTools30Aug10/monomialAll.m
- AW_MMPC/sparseGridTools30Aug10/one.txt
- AW_MMPC/sparseGridTools30Aug10/outputGrad.m
- AW_MMPC/sparseGridTools30Aug10/outputMonomialForm.m
- AW_MMPC/sparseGridTools30Aug10/patterson_set.m
- AW_MMPC/sparseGridTools30Aug10/plotInterp.m
- AW_MMPC/sparseGridTools30Aug10/spinterpLegendre.m
- AW_MMPC/sparseGridTools30Aug10/TensorProd.m
- AW_MMPC/spinterp_v5.1.1/
- AW_MMPC/spinterp_v5.1.1/demos.xml
- AW_MMPC/spinterp_v5.1.1/doc/
- AW_MMPC/spinterp_v5.1.1/doc/spinterpdoc.pdf
- AW_MMPC/spinterp_v5.1.1/doc/Thumbs.db
- AW_MMPC/spinterp_v5.1.1/examples/
- AW_MMPC/spinterp_v5.1.1/examples/cmpgrids.m
- AW_MMPC/spinterp_v5.1.1/examples/spadaptanim.m
- AW_MMPC/spinterp_v5.1.1/examples/spadaptdemo.m
- AW_MMPC/spinterp_v5.1.1/examples/spadapterror.m
- AW_MMPC/spinterp_v5.1.1/examples/spcompare.m
- AW_MMPC/spinterp_v5.1.1/examples/spcomparederiv.m
- AW_MMPC/spinterp_v5.1.1/examples/spcomparepoly.m
- AW_MMPC/spinterp_v5.1.1/examples/spdemo.m
- AW_MMPC/spinterp_v5.1.1/examples/spdemovarout.m
- AW_MMPC/spinterp_v5.1.1/examples/testderivatives.m
- AW_MMPC/spinterp_v5.1.1/examples/testfunctions.m
- AW_MMPC/spinterp_v5.1.1/examples/timespderiv.m
- AW_MMPC/spinterp_v5.1.1/examples/timespinterp.m
- AW_MMPC/spinterp_v5.1.1/examples/timespvals.m
- AW_MMPC/spinterp_v5.1.1/examples/timespvalsdct.m
- AW_MMPC/spinterp_v5.1.1/help/
- AW_MMPC/spinterp_v5.1.1/help/advanced_topics.html
- AW_MMPC/spinterp_v5.1.1/help/bibliography.html
- AW_MMPC/spinterp_v5.1.1/help/cmpgrids.html
- AW_MMPC/spinterp_v5.1.1/help/demos.html
- AW_MMPC/spinterp_v5.1.1/help/derivatives.html
- AW_MMPC/spinterp_v5.1.1/help/dimadaptdegree.html
- AW_MMPC/spinterp_v5.1.1/help/dimension-adaptive.html
- AW_MMPC/spinterp_v5.1.1/help/examples.html
- AW_MMPC/spinterp_v5.1.1/help/external.html
- AW_MMPC/spinterp_v5.1.1/help/firstexample.html
- AW_MMPC/spinterp_v5.1.1/help/functions_list.html
- AW_MMPC/spinterp_v5.1.1/help/getting_started.html
- AW_MMPC/spinterp_v5.1.1/help/help.css
- AW_MMPC/spinterp_v5.1.1/help/helpindex.xml
- AW_MMPC/spinterp_v5.1.1/help/helptoc.xml
- AW_MMPC/spinterp_v5.1.1/help/images/
- AW_MMPC/spinterp_v5.1.1/help/images/b_next.gif
- AW_MMPC/spinterp_v5.1.1/help/images/b_prev.gif
- AW_MMPC/spinterp_v5.1.1/help/images/background.jpg
- AW_MMPC/spinterp_v5.1.1/help/images/banner.jpg
- AW_MMPC/spinterp_v5.1.1/help/images/bullet_orange.gif
- AW_MMPC/spinterp_v5.1.1/help/images/ex_cmpgrids_01.png
- AW_MMPC/spinterp_v5.1.1/help/images/ex_dimadaptdegree_01.png
- AW_MMPC/spinterp_v5.1.1/help/images/ex_dimension_adaptive_eq332850.png
- AW_MMPC/spinterp_v5.1.1/help/images/ex_droptol_01.png
- AW_MMPC/spinterp_v5.1.1/help/images/ex_droptol_eq332850.png
- AW_MMPC/spinterp_v5.1.1/help/images/ex_firstexample_01.png
- AW_MMPC/spinterp_v5.1.1/help/images/ex_firstexample_02.png
- AW_MMPC/spinterp_v5.1.1/help/images/ex_firstexample_eq14118.png
- AW_MMPC/spinterp_v5.1.1/help/images/ex_integration_eq29488.png
- AW_MMPC/spinterp_v5.1.1/help/images/ex_integration_eq66156.png
- AW_MMPC/spinterp_v5.1.1/help/images/ex_integration_eq92146.png
- AW_MMPC/spinterp_v5.1.1/help/images/ex_linear_01.png
- AW_MMPC/spinterp_v5.1.1/help/images/ex_linear_eq01.gif
- AW_MMPC/spinterp_v5.1.1/help/images/ex_linear_eq02.gif
- AW_MMPC/spinterp_v5.1.1/help/images/ex_linear_eq03.gif
- AW_MMPC/spinterp_v5.1.1/help/images/ex_multiple_outputs_01.png
- AW_MMPC/spinterp_v5.1.1/help/images/ex_ode_01.png
- AW_MMPC/spinterp_v5.1.1/help/images/ex_optim_01.png
- AW_MMPC/spinterp_v5.1.1/help/images/ex_performance_01.png
- AW_MMPC/spinterp_v5.1.1/help/images/ex_performance_eq15084.png
- AW_MMPC/spinterp_v5.1.1/help/images/ex_plotgrid_01.png
- AW_MMPC/spinterp_v5.1.1/help/images/ex_plotindices_01.png
- AW_MMPC/spinterp_v5.1.1/help/images/ex_plotindices_eq12917.png
- AW_MMPC/spinterp_v5.1.1/help/images/ex_polynomial_01.png
- AW_MMPC/spinterp_v5.1.1/help/images/ex_polynomial_eq01.gif
- AW_MMPC/spinterp_v5.1.1/help/images/ex_polynomial_eq02.gif
- AW_MMPC/spinterp_v5.1.1/help/images/ex_polynomial_eq03.gif
- AW_MMPC/spinterp_v5.1.1/help/images/ex_polynomial_eq04.gif
- AW_MMPC/spinterp_v5.1.1/help/images/ex_spderiv_01.png
- AW_MMPC/spinterp_v5.1.1/help/images/ex_spderiv_02.png
- AW_MMPC/spinterp_v5.1.1/help/images/ex_spderiv_03.png
- AW_MMPC/spinterp_v5.1.1/help/images/ex_spderiv_04.png
- AW_MMPC/spinterp_v5.1.1/help/images/ex_spinterp_01.png
- AW_MMPC/spinterp_v5.1.1/help/images/ex_spset_eq39851.png
- AW_MMPC/spinterp_v5.1.1/help/images/ex_spvals_01.png
- AW_MMPC/spinterp_v5.1.1/help/images/ex_spvals_eq1206822.png
- AW_MMPC/spinterp_v5.1.1/help/images/pixelclear.gif
- AW_MMPC/spinterp_v5.1.1/help/images/run_demos_01.png
- AW_MMPC/spinterp_v5.1.1/help/images/run_demos_02.png
- AW_MMPC/spinterp_v5.1.1/help/images/run_demos_03.png
- AW_MMPC/spinterp_v5.1.1/help/images/run_demos_04.png
- AW_MMPC/spinterp_v5.1.1/help/images/run_demos_05.png
- AW_MMPC/spinterp_v5.1.1/help/images/run_demos_06.png
- AW_MMPC/spinterp_v5.1.1/help/images/run_demos_07.png
- AW_MMPC/spinterp_v5.1.1/help/images/run_demos_08.png
- AW_MMPC/spinterp_v5.1.1/help/images/run_demos_09.png
- AW_MMPC/spinterp_v5.1.1/help/images/run_demos_10.png
- AW_MMPC/spinterp_v5.1.1/help/images/run_demos_11.png
- AW_MMPC/spinterp_v5.1.1/help/images/run_demos_12.png
- AW_MMPC/spinterp_v5.1.1/help/images/run_demos_13.png
- AW_MMPC/spinterp_v5.1.1/help/images/timespderiv.png
- AW_MMPC/spinterp_v5.1.1/help/images/timespderiv_cheb.png
- AW_MMPC/spinterp_v5.1.1/help/images/timespderiv_cheb_abs.png
- AW_MMPC/spinterp_v5.1.1/help/images/timespderiv_cont.png
- AW_MMPC/spinterp_v5.1.1/help/initialization.html
- AW_MMPC/spinterp_v5.1.1/help/integration.html
- AW_MMPC/spinterp_v5.1.1/help/interfacing.html
- AW_MMPC/spinterp_v5.1.1/help/linear.html
- AW_MMPC/spinterp_v5.1.1/help/multiple_outputs.html
- AW_MMPC/spinterp_v5.1.1/help/ode.html
- AW_MMPC/spinterp_v5.1.1/help/optimization.html
- AW_MMPC/spinterp_v5.1.1/help/performance.html
- AW_MMPC/spinterp_v5.1.1/help/plotgrid.html
- AW_MMPC/spinterp_v5.1.1/help/plotindices.html
- AW_MMPC/spinterp_v5.1.1/help/polynomial.html
- AW_MMPC/spinterp_v5.1.1/help/release_notes.html
- AW_MMPC/spinterp_v5.1.1/help/run_demos.html
- AW_MMPC/spinterp_v5.1.1/help/spcgsearch.html
- AW_MMPC/spinterp_v5.1.1/help/spcompsearch.html
- AW_MMPC/spinterp_v5.1.1/help/spdim.html
- AW_MMPC/spinterp_v5.1.1/help/spfminsearch.html
- AW_MMPC/spinterp_v5.1.1/help/spget.html
- AW_MMPC/spinterp_v5.1.1/help/spgrid.html
- AW_MMPC/spinterp_v5.1.1/help/spinit.html
- AW_MMPC/spinterp_v5.1.1/help/spinterp.html
- AW_MMPC/spinterp_v5.1.1/help/spinterptool.html
- AW_MMPC/spinterp_v5.1.1/help/spmultistart.html
- AW_MMPC/spinterp_v5.1.1/help/spoptimget.html
- AW_MMPC/spinterp_v5.1.1/help/spoptimset.html
- AW_MMPC/spinterp_v5.1.1/help/sppurge.html
- AW_MMPC/spinterp_v5.1.1/help/spquad.html
- AW_MMPC/spinterp_v5.1.1/help/spset.html
- AW_MMPC/spinterp_v5.1.1/help/spsurfun.html
- AW_MMPC/spinterp_v5.1.1/help/spvals.html
- AW_MMPC/spinterp_v5.1.1/help/whatis.html
- AW_MMPC/spinterp_v5.1.1/html/
- AW_MMPC/spinterp_v5.1.1/html/cmpgrids.png
- AW_MMPC/spinterp_v5.1.1/html/spadaptanim.png
- AW_MMPC/spinterp_v5.1.1/html/spadaptdemo.png
- AW_MMPC/spinterp_v5.1.1/html/spadapterror.png
- AW_MMPC/spinterp_v5.1.1/html/spcompare.png
- AW_MMPC/spinterp_v5.1.1/html/spcomparederiv.png
- AW_MMPC/spinterp_v5.1.1/html/spcomparepoly.png
- AW_MMPC/spinterp_v5.1.1/html/spdemo.png
- AW_MMPC/spinterp_v5.1.1/html/spdemovarout.png
- AW_MMPC/spinterp_v5.1.1/html/timespderiv.png
- AW_MMPC/spinterp_v5.1.1/html/timespinterp.png
- AW_MMPC/spinterp_v5.1.1/html/timespvals.png
- AW_MMPC/spinterp_v5.1.1/html/timespvalsdct.png
- AW_MMPC/spinterp_v5.1.1/info.xml
- AW_MMPC/spinterp_v5.1.1/LICENSE.txt
- AW_MMPC/spinterp_v5.1.1/plotgrid.m
- AW_MMPC/spinterp_v5.1.1/plotindices.m
- AW_MMPC/spinterp_v5.1.1/private/
- AW_MMPC/spinterp_v5.1.1/private/barypdstepcb.m
- AW_MMPC/spinterp_v5.1.1/private/barypdstepgp.m
- AW_MMPC/spinterp_v5.1.1/private/chebweights.m
- AW_MMPC/spinterp_v5.1.1/private/dctdiffcheb.m
- AW_MMPC/spinterp_v5.1.1/private/dctupsample.m
- AW_MMPC/spinterp_v5.1.1/private/getchebnodes.m
- AW_MMPC/spinterp_v5.1.1/private/getgpbaryw.m
- AW_MMPC/spinterp_v5.1.1/private/getgpnodes.m
- AW_MMPC/spinterp_v5.1.1/private/gpabsc.m
- AW_MMPC/spinterp_v5.1.1/private/gpbaryw.m
- AW_MMPC/spinterp_v5.1.1/private/gpweights.m
- AW_MMPC/spinterp_v5.1.1/private/initoptidisp.m
- AW_MMPC/spinterp_v5.1.1/private/popheap.m
- AW_MMPC/spinterp_v5.1.1/private/posvars.m
- AW_MMPC/spinterp_v5.1.1/private/ppderiv.m
- AW_MMPC/spinterp_v5.1.1/private/reordervals.m
- AW_MMPC/spinterp_v5.1.1/private/sortheap.m
- AW_MMPC/spinterp_v5.1.1/private/spadaptvals.m
- AW_MMPC/spinterp_v5.1.1/private/spbrent.m
- AW_MMPC/spinterp_v5.1.1/private/spcmpvalscb.m
[truncated: 76 more entries]
