# Supplementary material for: Multiple Model-Informed Open-Loop Control of Uncertain Intracellular Signaling Dynamics
Source: PLoS Comput Biol. 2014 Apr 10;10(4):e1003546. doi: 10.1371/journal.pcbi.1003546 (PMC3983080; doi:10.1371/journal.pcbi.1003546)
Supplement: Dataset S1 — Matlab code for proposed control algorithm and prediction models. Contains all Matlab code necessary to implement the proposed adaptive weighted multiple-model predictive control algorithm, as well as code for the prediction models. (ZIP) [file pcbi.1003546.s001.zip › AW_MMPC/Control_Reagents/InhibitorData.xls]

## Sheet: Sang_05112011
May 11 2011
Sanguinarine dose response curve 1
Stimulation using CD3 (10ug), Reagent added at 9 min
0 uM		pErk		GAPDH					1	average	stdev	std error	0 uM
min		area	percentage	area	percentage	norm GAPDH	norm pErk		norm pErk				min
0	1	148	0.471683	2386	12.8211	1.50726	98.1911		98.1911	98.1911	#DIV/0!	#DIV/0!	0
2	2	1952	6.22112	2695	14.4815	1.70246	1146.57		1146.57	1146.57	#DIV/0!	#DIV/0!	2
5	3	8803	28.0556	3065	16.4696	1.9362	4546.54		4546.54	4546.54	#DIV/0!	#DIV/0!	5
10	4	9871	31.4593	3022	16.2386	1.90903	5170.68		5170.68	5170.68	#DIV/0!	#DIV/0!	10
12	5	7326	23.3483	2081	11.1822	1.31459	5572.83		5572.83	5572.83	#DIV/0!	#DIV/0!	12
15	6	1821	5.80361	1583	8.50618	1	1821		1821	1821	#DIV/0!	#DIV/0!	15
20	7	389	1.23976	2005	10.7738	1.26658	307.126		307.126	307.126	#DIV/0!	#DIV/0!	20
30	8	1067	3.40058	1773	9.52714	1.12003	952.657		952.657	952.657	#DIV/0!	#DIV/0!	30
5 uM													5 uM
min													min
0	1	90	0.208386	2466	13.2169	1.47753	60.9124		60.9124	60.9124	#DIV/0!	#DIV/0!	0
2	2	3218	7.45097	2335	12.5147	1.39904	2300.15		2300.15	2300.15	#DIV/0!	#DIV/0!	2
5	3	7924	18.3473	2083	11.1641	1.24805	6349.09		6349.09	6349.09	#DIV/0!	#DIV/0!	5
10	4	8811	20.401	2421	12.9757	1.45057	6074.17		6074.17	6074.17	#DIV/0!	#DIV/0!	10
12	5	8654	20.0375	2621	14.0476	1.5704	5510.69		5510.69	5510.69	#DIV/0!	#DIV/0!	12
15	6	7491	17.3447	2447	13.115	1.46615	5109.31		5109.31	5109.31	#DIV/0!	#DIV/0!	15
20	7	1861	4.30897	1669	8.94522	1	1861		1861	1861	#DIV/0!	#DIV/0!	20
30	8	5140	11.9012	2616	14.0208	1.56741	3279.3		3279.3	3279.3	#DIV/0!	#DIV/0!	30
10 uM													10 uM
min													min
0	1	102	0.222484	1914	12.4391	1.18956	85.7461		85.7461	85.7461	#DIV/0!	#DIV/0!	0
2	2	5791	12.6314	1638	10.6453	1.01802	5688.47		5688.47	5688.47	#DIV/0!	#DIV/0!	2
5	3	6995	15.2576	1609	10.4569	1	6995		6995	6995	#DIV/0!	#DIV/0!	5
10	4	9519	20.763	1808	11.7502	1.12368	8471.28		8471.28	8471.28	#DIV/0!	#DIV/0!	10
12	5	8714	19.0071	1790	11.6332	1.11249	7832.86		7832.86	7832.86	#DIV/0!	#DIV/0!	12
15	6	6111	13.3294	2042	13.2709	1.26911	4815.18		4815.18	4815.18	#DIV/0!	#DIV/0!	15
20	7	4033	8.79684	2274	14.7787	1.4133	2853.6		2853.6	2853.6	#DIV/0!	#DIV/0!	20
30	8	4581	9.99215	2312	15.0257	1.43692	3188.07		3188.07	3188.07	#DIV/0!	#DIV/0!	30
20 uM													20 uM
min													min
0	1	362	0.900901	2082	11.6202	1.09349	331.051		331.051	331.051	#DIV/0!	#DIV/0!	0
2	2	5763	14.3422	1904	10.6268	1	5763		5763	5763	#DIV/0!	#DIV/0!	2
5	3	8678	21.5967	2585	14.4276	1.35767	6391.84		6391.84	6391.84	#DIV/0!	#DIV/0!	5
10	4	9288	23.1148	2565	14.316	1.34716	6894.48		6894.48	6894.48	#DIV/0!	#DIV/0!	10
12	5	6162	15.3352	1912	10.6714	1.0042	6136.22		6136.22	6136.22	#DIV/0!	#DIV/0!	12
15	6	5452	13.5683	2296	12.8146	1.20588	4521.17		4521.17	4521.17	#DIV/0!	#DIV/0!	15
20	7	2045	5.08934	2238	12.4909	1.17542	1739.8		1739.8	1739.8	#DIV/0!	#DIV/0!	20
30	8	2432	6.05246	2335	13.0323	1.22637	1983.1		1983.1	1983.1	#DIV/0!	#DIV/0!	30
50 uM													50 uM
min													min
0	1	212	0.607903	3815	13.3621	2.63649	80.41		80.41	80.41	#DIV/0!	#DIV/0!	0
2	2	3248	9.31353	3318	11.6213	2.29302	1416.47		1416.47	1416.47	#DIV/0!	#DIV/0!	2
5	3	3990	11.4412	3123	10.9383	2.15826	1848.71		1848.71	1848.71	#DIV/0!	#DIV/0!	5
10	4	6596	18.9138	4335	15.1834	2.99585	2201.71		2201.71	2201.71	#DIV/0!	#DIV/0!	10
12	5	6258	17.9446	4075	14.2727	2.81617	2222.17		2222.17	2222.17	#DIV/0!	#DIV/0!	12
15	6	7226	20.7203	4062	14.2272	2.80719	2574.11		2574.11	2574.11	#DIV/0!	#DIV/0!	15
20	7	2297	6.58657	1447	5.06812	1	2297		2297	2297	#DIV/0!	#DIV/0!	20
30	8	5047	14.4721	4376	15.327	3.02419	1668.88		1668.88	1668.88	#DIV/0!	#DIV/0!	30

## Sheet: U0126_05112011
May 11 2011
U0126 dose response curve 1
Stimulation using PMA (100nM), Reagent added at 5 min
0 uM		pErk		GAPDH					1				0 uM
min		area	percentage	area	percentage	norm GAPDH	norm pErk		norm pErk	average	stdev	std error	min
0	1	8	0.369857	1894	10.8539	1.0581	7.56072		7.56072	7.56072	#DIV/0!	#DIV/0!	0
2	2	53	2.4503	1790	10.2579	1	53		53	53	#DIV/0!	#DIV/0!	2
6	3	385	17.7994	2336	13.3868	1.30503	295.013		295.013	295.013	#DIV/0!	#DIV/0!	6
8	4	261	12.0666	2141	12.2693	1.19609	218.211		218.211	218.211	#DIV/0!	#DIV/0!	8
10	5	324	14.9792	2282	13.0774	1.27486	254.145		254.145	254.145	#DIV/0!	#DIV/0!	10
15	6	294	13.5922	2281	13.0716	1.2743	230.715		230.715	230.715	#DIV/0!	#DIV/0!	15
20	7	504	23.301	2281	13.0716	1.2743	395.511		395.511	395.511	#DIV/0!	#DIV/0!	20
30	8	334	15.4415	2445	14.0115	1.36592	244.524		244.524	244.524	#DIV/0!	#DIV/0!	30
2 uM													2 uM
min													min
0	1	20	1.08342	1047	11.7826	1.27683	15.6638		15.6638	15.6638	#DIV/0!	#DIV/0!	0
2	2	429	23.2394	820	9.228	1	429		429	429	#DIV/0!	#DIV/0!	2
6	3	503	27.2481	846	9.52059	1.03171	487.541		487.541	487.541	#DIV/0!	#DIV/0!	6
8	4	521	28.2232	1423	16.014	1.73537	300.225		300.225	300.225	#DIV/0!	#DIV/0!	8
10	5	130	7.04225	1218	13.707	1.48537	87.5205		87.5205	87.5205	#DIV/0!	#DIV/0!	10
15	6	117	6.33803	1220	13.7295	1.4878	78.6393		78.6393	78.6393	#DIV/0!	#DIV/0!	15
20	7	49	2.65439	1125	12.6604	1.37195	35.7156		35.7156	35.7156	#DIV/0!	#DIV/0!	20
30	8	77	4.17118	1187	13.3581	1.44756	53.1929		53.1929	53.1929	#DIV/0!	#DIV/0!	30
5 uM													5 uM
min													min
0	1	32	1.13556	1026	11.8943	1.08802	29.4113		29.4113	29.4113	#DIV/0!	#DIV/0!	0
2	2	1557	55.252	943	10.9321	1	1557		1557	1557	#DIV/0!	#DIV/0!	2
6	3	704	24.9823	1164	13.4941	1.23436	570.337		570.337	570.337	#DIV/0!	#DIV/0!	6
8	4	278	9.86515	1089	12.6246	1.15483	240.729		240.729	240.729	#DIV/0!	#DIV/0!	8
10	5	117	4.15188	1017	11.7899	1.07847	108.487		108.487	108.487	#DIV/0!	#DIV/0!	10
15	6	61	2.16466	1125	13.042	1.193	51.1316		51.1316	51.1316	#DIV/0!	#DIV/0!	15
20	7	38	1.34847	1060	12.2884	1.12407	33.8057		33.8057	33.8057	#DIV/0!	#DIV/0!	20
30	8	31	1.10007	1202	13.9346	1.27466	24.3203		24.3203	24.3203	#DIV/0!	#DIV/0!	30
10 uM													10 uM
min													min
0	1	38	1.36888	1629	14.7983	1.51676	25.0534		25.0534	25.0534	#DIV/0!	#DIV/0!	0
2	2	1381	49.7478	1332	12.1003	1.24022	1113.51		1113.51	1113.51	#DIV/0!	#DIV/0!	2
6	3	862	31.0519	1291	11.7278	1.20205	717.109		717.109	717.109	#DIV/0!	#DIV/0!	6
8	4	190	6.84438	1074	9.75654	1	190		190	190	#DIV/0!	#DIV/0!	8
10	5	125	4.50288	1464	13.2994	1.36313	91.7008		91.7008	91.7008	#DIV/0!	#DIV/0!	10
15	6	87	3.13401	1380	12.5363	1.28492	67.7087		67.7087	67.7087	#DIV/0!	#DIV/0!	15
20	7	45	1.62104	1483	13.472	1.38082	32.5893		32.5893	32.5893	#DIV/0!	#DIV/0!	20
30	8	48	1.72911	1355	12.3092	1.26164	38.0458		38.0458	38.0458	#DIV/0!	#DIV/0!	30
20 uM													20 uM
min													min
0	1	8	0.294226	1082	10.7565	1	8		8	8	#DIV/0!	#DIV/0!	0
2	2	1914	70.3935	1200	11.9296	1.10906	1725.79		1725.79	1725.79	#DIV/0!	#DIV/0!	2
6	3	442	16.256	1249	12.4167	1.15434	382.902		382.902	382.902	#DIV/0!	#DIV/0!	6
8	4	136	5.00184	1162	11.5518	1.07394	126.637		126.637	126.637	#DIV/0!	#DIV/0!	8
10	5	70	2.57448	1193	11.86	1.10259	63.487		63.487	63.487	#DIV/0!	#DIV/0!	10
15	6	63	2.31703	1212	12.0489	1.12015	56.2426		56.2426	56.2426	#DIV/0!	#DIV/0!	15
20	7	39	1.43435	1594	15.8465	1.4732	26.473		26.473	26.473	#DIV/0!	#DIV/0!	20
30	8	47	1.72858	1367	13.5898	1.2634	37.2012		37.2012	37.2012	#DIV/0!	#DIV/0!	30

## Sheet: U0126_06242011
June 24 2011
U0126 dose response curve 1
Stimulation using PMA (100nM), Reagent added at 6 min
0 uM		pErk		GAPDH					1				0 uM
min		area	percentage	area	percentage	norm GAPDH	norm pErk		norm pErk	average	stdev	std error	min
0	1	94	0.760087	915	11.205	1.28692	73.0426		73.0426	73.0426	#DIV/0!	#DIV/0!	0
2	2	2018	16.3176	1076	13.1766	1.51336	1333.46		1333.46	1333.46	#DIV/0!	#DIV/0!	2
5	3	2331	18.8485	1013	12.4051	1.42475	1636.07		1636.07	1636.07	#DIV/0!	#DIV/0!	5
7	4	1703	13.7705	931	11.4009	1.30942	1300.57		1300.57	1300.57	#DIV/0!	#DIV/0!	7
8	5	1371	11.086	815	9.98041	1.14627	1196.05		1196.05	1196.05	#DIV/0!	#DIV/0!	8
10	6	2061	16.6653	931	11.4009	1.30942	1573.98		1573.98	1573.98	#DIV/0!	#DIV/0!	10
12	7	1201	9.71133	711	8.70683	1	1201		1201	1201	#DIV/0!	#DIV/0!	12
20	8	800	6.46883	873	10.6907	1.22785	651.546		651.546	651.546	#DIV/0!	#DIV/0!	20
30	9	788	6.3718	901	11.0336	1.26723	621.829		621.829	621.829	#DIV/0!	#DIV/0!	30
0.5 uM													0.5 uM
min													min
0	1	104	0.85009	1065	13.1045	1.42	73.2394		73.2394	73.2394	#DIV/0!	#DIV/0!	0
2	2	2117	17.3042	965	11.874	1.28667	1645.34		1645.34	1645.34	#DIV/0!	#DIV/0!	2
5	3	2330	19.0453	835	10.2744	1.11333	2092.81		2092.81	2092.81	#DIV/0!	#DIV/0!	5
7	4	1623	13.2663	882	10.8527	1.176	1380.1		1380.1	1380.1	#DIV/0!	#DIV/0!	7
8	5	1927	15.7512	856	10.5328	1.14133	1688.38		1688.38	1688.38	#DIV/0!	#DIV/0!	8
10	6	2197	17.9581	927	11.4064	1.236	1777.51		1777.51	1777.51	#DIV/0!	#DIV/0!	10
12	7	834	6.81707	935	11.5049	1.24667	668.984		668.984	668.984	#DIV/0!	#DIV/0!	12
20	8	499	4.0788	912	11.2219	1.216	410.362		410.362	410.362	#DIV/0!	#DIV/0!	20
30	9	603	4.92889	750	9.2285	1	603		603	603	#DIV/0!	#DIV/0!	30
1 uM													1 uM
min													min
0	1	34	0.409885	1466	16.6989	1.89896	17.9045		17.9045	17.9045	#DIV/0!	#DIV/0!	0
2	2	2404	28.9813	969	11.0377	1.25518	1915.26		1915.26	1915.26	#DIV/0!	#DIV/0!	2
5	3	2918	35.1778	1030	11.7325	1.3342	2187.08		2187.08	2187.08	#DIV/0!	#DIV/0!	5
7	4	1011	12.1881	912	10.3884	1.18135	855.803		855.803	855.803	#DIV/0!	#DIV/0!	7
8	5	1029	12.4051	1010	11.5047	1.30829	786.523		786.523	786.523	#DIV/0!	#DIV/0!	8
10	6	447	5.38879	848	9.65941	1.09845	406.939		406.939	406.939	#DIV/0!	#DIV/0!	10
12	7	194	2.33876	772	8.79371	1	194		194	194	#DIV/0!	#DIV/0!	12
20	8	147	1.77215	919	10.4682	1.19041	123.486		123.486	123.486	#DIV/0!	#DIV/0!	20
30	9	111	1.33816	853	9.71637	1.10492	100.46		100.46	100.46	#DIV/0!	#DIV/0!	30
2 uM													2 uM
min													min
0	1	98	1.52815	1445	14.0237	1.46107	67.074		67.074	67.074	#DIV/0!	#DIV/0!	0
2	2	671	10.4631	1047	10.1611	1.05865	633.829		633.829	633.829	#DIV/0!	#DIV/0!	2
5	3	2654	41.3847	1329	12.8979	1.34378	1975.02		1975.02	1975.02	#DIV/0!	#DIV/0!	5
7	4	1348	21.0198	989	9.59821	1	1348		1348	1348	#DIV/0!	#DIV/0!	7
8	5	621	9.68346	1149	11.151	1.16178	534.525		534.525	534.525	#DIV/0!	#DIV/0!	8
10	6	405	6.3153	1060	10.2873	1.07179	377.873		377.873	377.873	#DIV/0!	#DIV/0!	10
12	7	70	1.09153	1039	10.0835	1.05056	66.6314		66.6314	66.6314	#DIV/0!	#DIV/0!	12
20	8	340	5.30173	1138	11.0443	1.15066	295.483		295.483	295.483	#DIV/0!	#DIV/0!	20
30	9	206	3.21223	1108	10.7531	1.12032	183.875		183.875	183.875	#DIV/0!	#DIV/0!	30
5 uM													5 uM
min													min
0	1	30	0.59312	1023	12.7811	1.2415	24.1642		24.1642	24.1642	#DIV/0!	#DIV/0!	0
2	2	714	14.1163	876	10.9445	1.06311	671.616		671.616	671.616	#DIV/0!	#DIV/0!	2
5	3	2145	42.4081	918	11.4693	1.11408	1925.36		1925.36	1925.36	#DIV/0!	#DIV/0!	5
7	4	399	7.88849	868	10.8446	1.0534	378.774		378.774	378.774	#DIV/0!	#DIV/0!	7
8	5	440	8.69909	896	11.1944	1.08738	404.643		404.643	404.643	#DIV/0!	#DIV/0!	8
10	6	403	7.96758	844	10.5447	1.02427	393.45		393.45	393.45	#DIV/0!	#DIV/0!	10
12	7	102	2.01661	840	10.4948	1.01942	100.057		100.057	100.057	#DIV/0!	#DIV/0!	12
20	8	395	7.80941	915	11.4318	1.11044	355.716		355.716	355.716	#DIV/0!	#DIV/0!	20
30	9	430	8.50138	824	10.2949	1	430		430	430	#DIV/0!	#DIV/0!	30
10 uM													10 uM
min													min
0	1	95	2.62939	1093	11.7438	1.15784	82.0494		82.0494	82.0494	#DIV/0!	#DIV/0!	0
2	2	501	13.8666	1055	11.3356	1.11758	448.288		448.288	448.288	#DIV/0!	#DIV/0!	2
5	3	1999	55.328	1023	10.9917	1.08369	1844.63		1844.63	1844.63	#DIV/0!	#DIV/0!	5
7	4	312	8.63548	1075	11.5504	1.13877	273.98		273.98	273.98	#DIV/0!	#DIV/0!	7
8	5	249	6.89178	1042	11.1959	1.10381	225.582		225.582	225.582	#DIV/0!	#DIV/0!	8
10	6	216	5.97841	998	10.7231	1.0572	204.313		204.313	204.313	#DIV/0!	#DIV/0!	10
12	7	59	1.63299	1042	11.1959	1.10381	53.4511		53.4511	53.4511	#DIV/0!	#DIV/0!	12
20	8	83	2.29726	1035	11.1207	1.0964	75.7024		75.7024	75.7024	#DIV/0!	#DIV/0!	20
30	9	99	2.74011	944	10.1429	1	99		99	99	#DIV/0!	#DIV/0!	30

## Sheet: Sanguinarine
July 13 2012
Sanguinarine dose response curve 1										Sanguinarine dose response curve 2								Sanguinarine dose response curve 3
Stimulation using CD3 (10ug), Reagent added at 15 min
0 uM		pErk		GAPDH						pErk		GAPDH						pErk		GAPDH					1	2	3	average	stdev	std error	0 uM
min		area	percentage	area	percentage	norm GAPDH	norm pErk			area	percentage	area	percentage	norm GAPDH	norm pErk			area	percentage	area	percentage	norm GAPDH	norm pErk		norm pErk	norm pErk	norm pErk				min
0	1	85.192	0.28741	2881.94	11.6092	1.5073	56.5197		1	68.121	0.327959	2287.6	12.6056	1.27563	53.4017		1	26.121	0.0521983	2263.7	11.1329	1.14146	22.8839		56.5197	53.4017	22.8839	44.2684	18.5851	6.19502	0
2	2	6525.45	22.0147	3194.23	12.8672	1.67063	3905.97		2	1043.33	5.02294	2002.23	11.0332	1.11651	934.457		2	6198.79	12.3872	2212.28	10.8801	1.11553	5556.8		3905.97	934.457	5556.8	3465.74	2342.4	780.801	2
5	3	4554.62	15.3658	3198.23	12.8833	1.67272	2722.87		3	5187.23	24.9731	2041.06	11.2471	1.13816	4557.57		3	7925.79	15.8383	1983.16	9.75326	1	7925.79		2722.87	4557.57	7925.79	5068.74	2638.86	879.618	5
10	4	6332.57	21.364	3144.23	12.6658	1.64448	3850.8		4	5082.23	24.4676	2011.06	11.0818	1.12143	4531.92		4	8178.62	16.3435	2406.82	11.8368	1.21363	6738.99		3850.8	4531.92	6738.99	5040.57	1509.79	503.262	10
14	5	4708.45	15.8848	2568.23	10.3455	1.34322	3505.33		5	3376.22	16.2543	1868.48	10.2961	1.04192	3240.39		5	6450.38	12.8899	2065.58	10.1586	1.04156	6193.01		3505.33	3240.39	6193.01	4312.91	1633.6	544.532	14
16	6	4340.74	14.6442	2644.65	10.6533	1.38319	3138.21		6	3866.1	18.6128	2065.01	11.3791	1.15151	3357.42		6	7164.08	14.3162	2431.58	11.9586	1.22611	5842.93		3138.21	3357.42	5842.93	4112.85	1502.3	500.766	16
18	7	1560.96	5.26617	1911.99	7.70197	1	1560.96		7	722.184	3.47685	1793.31	9.88187	1	722.184		7	5748.38	11.4871	2245.7	11.0444	1.13238	5076.36		1560.96	722.184	5076.36	2453.17	2310.14	770.046	18
20	8	831.012	2.80356	2319.82	9.34481	1.2133	684.918		8	663.163	3.1927	2185.96	12.0456	1.21896	544.041		8	4313.67	8.62011	2204.7	10.8428	1.11171	3880.22		684.918	544.041	3880.22	1703.06	1886.79	628.93	20
30	9	702.305	2.36935	2961.36	11.9291	1.54883	453.441		9	762.648	3.67166	1892.72	10.4297	1.05544	722.59		9	4036.08	8.06541	2519.82	12.3926	1.27061	3176.5		453.441	722.59	3176.5	1450.84	1500.51	500.17	30
0.5 uM																															0.5 uM
min																															min
0	1	99.192	0.367629	3135.94	11.5796	1.24806	79.4768		1	28.121	0.10825	2141.01	10.7933	1.09271	25.735		1	97.536	0.187979	1926.7	11.5812	1.23089	79.24		79.4768	25.735	79.24	61.4839	30.9597	10.3199	0
2	2	3865.03	14.3247	3324.65	12.2764	1.32317	2921.05		2	2175.03	8.37261	1959.36	9.87757	1	2175.03		2	5817.38	11.2117	1565.28	9.40876	1	5817.38		2921.05	2175.03	5817.38	3637.82	1924.05	641.351	2
5	3	5541.45	20.5379	3189.23	11.7764	1.26927	4365.85		3	5456.4	21.004	2171.94	10.9493	1.1085	4922.33		3	8698.33	16.7641	1859.99	11.1802	1.18828	7320.12		4365.85	4922.33	7320.12	5536.1	1569.86	523.286	5
10	4	5112.03	18.9464	2935.36	10.8389	1.16823	4375.87		4	5693.35	21.9161	2054.77	10.3586	1.0487	5428.97		4	9343.15	18.0068	1876.7	11.2806	1.19895	7792.78		4375.87	5428.97	7792.78	5865.87	1749.85	583.283	10
14	5	5052.33	18.7251	2602.53	9.60995	1.03577	4877.84		5	5300.98	20.4057	2295.18	11.5706	1.1714	4525.35		5	8359.62	16.1113	1903.99	11.4447	1.21639	6872.5		4877.84	4525.35	6872.5	5425.23	1265.7	421.901	14
16	6	4647.2	17.2236	3156.65	11.6561	1.2563	3699.11		6	3768.57	14.5068	2017.89	10.1727	1.02988	3659.25		6	6727.08	12.9649	1965.11	11.8121	1.25544	5358.37		3699.11	3659.25	5358.37	4238.91	969.684	323.228	16
18	7	880.012	3.26153	3054.94	11.2805	1.21583	723.798		7	1268.15	4.88166	2399.72	12.0975	1.22475	1035.44		7	4502.67	8.67788	1862.11	11.193	1.18963	3784.92		723.798	1035.44	3784.92	1848.05	1684.6	561.534	18
20	8	975.305	3.61471	2512.65	9.27807	1	975.305		8	888.376	3.41973	2301.77	11.6038	1.17476	756.22		8	4135.43	7.9701	1886.28	11.3383	1.20507	3431.68		975.305	756.22	3431.68	1721.07	1485.48	495.159	20
30	9	809.012	2.99839	3169.65	11.7041	1.26148	641.321		9	1398.96	5.38519	2494.77	12.5767	1.27326	1098.72		9	4205.55	8.10525	1790.28	10.7612	1.14374	3677		641.321	1098.72	3677	1805.68	1636.67	545.556	30
2 uM																															2 uM
min																															min
0	1	46.536	0.196567	2551.41	9.46728	1	46.536		1	33.536	0.12087	2335.01	8.70218	1.20358	27.8636		1	94.778	0.162632	2005.82	10.9385	1.19211	79.5043		46.536	27.8636	79.5043	51.3013	26.148	8.71602	0
2	2	3630.79	15.3364	2851.11	10.5794	1.11747	3249.12		2	1219.96	4.39695	2459.3	9.1654	1.26764	962.386		2	7496.15	12.8628	1928.58	10.5172	1.1462	6539.98		3249.12	962.386	6539.98	3583.83	2803.82	934.607	2
5	3	5487.57	23.1794	2725.99	10.1151	1.06843	5136.12		3	4650.93	16.7628	1940.06	7.23027	1	4650.93		3	8329.57	14.2929	1682.58	9.1757	1	8329.57		5136.12	4650.93	8329.57	6038.87	1998.58	666.193	5
10	4	4781.23	20.1958	3037.99	11.2728	1.19071	4015.43		4	6310.64	22.7446	2858.43	10.6529	1.47337	4283.14		4	8282.33	14.2118	1937.87	10.5679	1.15173	7191.22		4015.43	4283.14	7191.22	5163.26	1761.36	587.119	10
14	5	3323.38	14.0379	3299.82	12.2444	1.29333	2569.62		5	5015.64	18.0772	3241.84	12.0818	1.671	3001.58		5	7081.62	12.1515	2266.58	12.3605	1.34709	5256.99		2569.62	3001.58	5256.99	3609.4	1443.11	481.037	14
16	6	4083.62	17.2491	3128.82	11.6098	1.22631	3330		6	5666.52	20.4231	3509.96	13.081	1.8092	3132.06		6	7768.33	13.3298	2296.7	12.5247	1.36499	5691.13		3330	3132.06	5691.13	4051.06	1423.78	474.595	16
18	7	864.477	3.65153	3160.23	11.7264	1.23862	697.933		7	1381.03	4.97748	3543.55	13.2062	1.82651	756.104		7	6142.67	10.5403	2264.87	12.3512	1.34607	4563.4		697.933	756.104	4563.4	2005.81	2215.13	738.376	18
20	8	827.426	3.49503	3170.94	11.7661	1.24282	665.764		8	1481.62	5.34001	3611.96	13.4611	1.86178	795.809		8	6665.5	11.4375	2169.16	11.8292	1.28919	5170.29		665.764	795.809	5170.29	2210.62	2563.98	854.659	20
30	9	629.355	2.65838	3023.41	11.2187	1.185	531.103		9	1985.74	7.15695	3332.38	12.4192	1.71766	1156.07		9	6416.79	11.0107	1785.16	9.73514	1.06097	6048.04		531.103	1156.07	6048.04	2578.41	3021	1007	30
5 uM																															5 uM
min																															min
0	1	98.778	0.241874	1214.53	4.16103	1	98.778		1	132.556	0.353582	3105.36	10.2759	1	132.556		1	326.263	0.657966	2060.87	9.57529	1	326.263		98.778	132.556	326.263	185.866	122.755	40.9183	0
2	2	5120.98	12.5395	3269.89	11.2028	2.69232	1902.07		2	3567.62	9.51632	3442.6	11.3918	1.1086	3218.13		2	6852.2	13.8187	2102.87	9.77043	1.02038	6715.35		1902.07	3218.13	6715.35	3945.18	2487.64	829.214	2
5	3	8139.28	19.9303	3284.06	11.2513	2.70398	3010.1		3	5264.98	14.0439	3226.77	10.6776	1.0391	5066.88		3	7904.2	15.9402	2155.99	10.0172	1.04616	7555.48		3010.1	5066.88	7555.48	5210.82	2276.1	758.701	5
10	4	7329.98	17.9486	3669.48	12.5718	3.02132	2426.08		4	5799.05	15.4685	3658.77	12.1072	1.17821	4921.91		4	6284.08	12.6729	2245.28	10.4321	1.08948	5767.95		2426.08	4921.91	5767.95	4371.98	1737.48	579.159	10
14	5	4835.52	11.8405	3360.06	11.5117	2.76656	1747.84		5	3674.98	9.80271	3174.11	10.5034	1.02214	3595.38		5	7074.62	14.2672	2449.41	11.3805	1.18853	5952.41		1747.84	3595.38	5952.41	3765.21	2107.42	702.474	14
16	6	6861.57	16.8016	3775.48	12.935	3.1086	2207.29		6	4946.28	13.1938	3260.36	10.7888	1.04991	4711.13		6	6752.57	13.6177	2657.16	12.3458	1.28934	5237.23		2207.29	4711.13	5237.23	4051.88	1618.98	539.659	16
18	7	2895.08	7.08907	3475.06	11.9057	2.86125	1011.83		7	5005.86	13.3527	3282.6	10.8624	1.05708	4735.57		7	4144.38	8.35785	2407.58	11.1862	1.16823	3547.56		1011.83	4735.57	3547.56	3098.32	1902.09	634.029	18
20	8	2639.86	6.46412	3638.6	12.466	2.9959	881.159		8	5336.28	14.2341	3340.89	11.0553	1.07585	4960.06		8	4574.79	9.22586	2510.82	11.6659	1.21833	3754.97		881.159	4960.06	3754.97	3198.73	2095.57	698.524	20
30	9	2917.62	7.14426	3501.01	11.9946	2.88261	1012.14		9	3761.86	10.0344	3728.43	12.3377	1.20064	3133.2		9	5673.5	11.4416	2932.82	13.6266	1.4231	3986.72		1012.14	3133.2	3986.72	2710.69	1531.64	510.546	30
20 uM																															20 uM
min																															min
0	1	108.607	0.223345	2143.11	11.6947	1.26684	85.7305		1	86.536	0.186626	2720.48	11.1757	1.17072	73.9171		1	273.092	0.474715	2026.11	13.579	1.66696	163.827		85.7305	73.9171	163.827	107.825	48.8574	16.2858	0
2	2	6986.15	14.3667	2106.53	11.4951	1.24521	5610.4		2	3185.33	6.86958	2323.77	9.546	1	3185.33		2	7517.62	13.0678	1891.53	12.677	1.55623	4830.67		5610.4	3185.33	4830.67	4542.13	1238.02	412.672	2
5	3	8176.15	16.8138	2230.7	12.1727	1.31861	6200.56		3	6520.57	14.0625	2332.06	9.58007	1.00357	6497.38		3	8288.74	14.4083	1810.82	12.1361	1.48983	5563.56		6200.56	6497.38	5563.56	6087.17	477.129	159.043	5
10	4	6700.15	13.7785	1691.7	9.23142	1	6700.15		4	6809.28	14.6851	2933.89	12.0524	1.26256	5393.24		4	7924.03	13.7743	1764.7	11.827	1.45188	5457.77		6700.15	5393.24	5457.77	5850.39	736.625	245.542	10
14	5	4761.74	9.79227	1722.82	9.40125	1.0184	4675.72		5	5147.4	11.101	2937.48	12.0671	1.2641	4071.99		5	5151.62	8.95503	1482.58	9.93623	1.21977	4223.43		4675.72	4071.99	4223.43	4323.71	314.111	104.704	14
16	6	7211.03	14.8291	1968.11	10.7398	1.1634	6198.27		6	6629.74	14.2979	2922.23	12.0045	1.25754	5271.99		6	8020.2	13.9415	1688.87	11.3188	1.38949	5772.03		6198.27	5271.99	5772.03	5747.43	463.628	154.543	16
18	7	6266.74	12.8872	2454.53	13.3941	1.45093	4319.13		7	6932.45	14.9507	3014.06	12.3817	1.29706	5344.75		7	6597.2	11.4679	1489.58	9.98314	1.22553	5383.15		4319.13	5344.75	5383.15	5015.68	603.53	201.177	18
20	8	5050.45	10.386	2258.11	12.3223	1.33482	3783.62		8	6982.86	15.0595	2740.94	11.2597	1.17952	5920.07		8	5959.79	10.3599	1215.46	8.14598	1	5959.79		3783.62	5920.07	5959.79	5221.16	1245.11	415.036	20
30	9	3366.5	6.92303	1749.82	9.54859	1.03436	3254.68		9	4074.45	8.78708	2417.94	9.93286	1.04053	3915.76		9	7795.33	13.5506	1551.28	10.3967	1.2763	6107.76		3254.68	3915.76	6107.76	4426.07	1493.43	497.81	30
50 uM																															50 uM
min																															min
0	1	69.95	0.132409	2914.3	13.3571	1.36981	51.0655		1	135.364	0.354023	3584.48	8.69421	1	135.364		1	113.607	0.186384	1232.82	25.143	3.27542	34.6847		51.0655	135.364	34.6847	73.7047	54.023	18.0077	0
2	2	7298.1	13.8146	2430.65	11.1403	1.14248	6387.97		2	2676.86	7.0009	4239.48	10.2829	1.18273	2263.29		2	7545.5	12.3791	510.042	10.4022	1.35511	5568.19		6387.97	2263.29	5568.19	4739.82	2183.56	727.852	2
5	3	8217.81	15.5556	2563.77	11.7505	1.20505	6819.49		3	5375.74	14.0594	4395.01	10.6602	1.22612	4384.34		3	8171.62	13.4064	538.042	10.9732	1.4295	5716.42		6819.49	4384.34	5716.42	5640.08	1219.37	406.457	5
10	4	6996.69	13.2441	2419.94	11.0912	1.13744	6151.24		4	5930.57	15.5104	4508.6	10.9357	1.25781	4714.99		4	8070.5	13.2405	436.92	8.91085	1.16083	6952.33		6151.24	4714.99	6952.33	5939.52	1133.6	377.867	10
14	5	5318.15	10.0668	2189.94	10.0371	1.02934	5166.58		5	4043.1	10.5741	4921.6	11.9374	1.37303	2944.66		5	6566.38	10.7728	376.385	7.67626	1	6566.38		5166.58	2944.66	6566.38	4892.54	1826.35	608.782	14
16	6	7489.4	14.1767	2373.23	10.8772	1.11549	6714		6	6393.52	16.7212	5130.01	12.4429	1.43117	4467.32		6	7503.2	12.3098	396.678	8.09013	1.05392	7119.36		6714	4467.32	7119.36	6100.23	1428.59	476.196	16
18	7	6849.1	12.9647	2127.53	9.75104	1	6849.1		7	6139.52	16.0569	5207.89	12.6318	1.4529	4225.7		7	7728.67	12.6796	417.799	8.52089	1.11003	6962.57		6849.1	4225.7	6962.57	6012.46	1548.42	516.14	18
20	8	6055.28	11.4621	2340.7	10.7281	1.1002	5503.81		8	4916.86	12.8593	4639.89	11.2541	1.29444	3798.45		8	8347.5	13.6949	475.335	9.69432	1.2629	6609.81		5503.81	3798.45	6609.81	5304.02	1416.29	472.096	20
30	9	4534.26	8.58293	2458.41	11.2675	1.15552	3923.99		9	2624.45	6.86381	4601.35	11.1607	1.28369	2044.46		9	6906.38	11.3306	519.213	10.5892	1.37947	5006.53		3923.99	2044.46	5006.53	3658.32	1498.8	499.6	30
April 30 2012
Sanguinarine dose response curve 1										Sanguinarine dose response curve 2								Sanguinarine dose response curve 3
Stimulation using CD3 (10ug), Reagent added at 15 min
0 uM		pErk		GAPDH						pErk		GAPDH						pErk		GAPDH					1	2	3	average	stdev	std error	0 uM (new)
min		area	percentage	area	percentage	norm GAPDH	norm pErk			area	percentage	area	percentage	norm GAPDH	norm pErk			area	percentage	area	percentage	norm GAPDH	norm pErk		norm pErk	norm pErk	norm pErk				min
0	1	305.971	1.03415	4226.75	9.94345	1.03152	296.62		1	179.192	0.885731	5495.82	12.4937	1.30233	137.593		1	119.192	0.226159	5118.77	11.1906	1.18773	100.353		296.62	137.593	100.353	178.189	104.241	34.7471	0
2	2	2844.6	9.61443	5124.04	12.0543	1.25051	2274.76		2	3227.43	15.9529	4784.7	10.8771	1.13382	2846.51		2	4910.33	9.31703	4918.6	10.753	1.14129	4302.45		2274.76	2846.51	4302.45	3141.24	1045.48	348.494	2
5	3	5644.72	19.0785	5136.04	12.0826	1.25343	4503.4		3	4839.96	23.9235	4638.41	10.5445	1.09915	4403.37		3	4820.2	9.14603	4309.7	9.42185	1	4820.2		4503.4	4403.37	4820.2	4575.66	217.611	72.5368	5
10	4	4629.72	15.6479	5057.04	11.8967	1.23415	3751.33		4	1943.43	9.60619	4800.99	10.9141	1.13768	1708.24		4	7090.45	13.4537	5337.94	11.6698	1.23859	5724.62		3751.33	1708.24	5724.62	3728.06	2008.29	669.431	10
14	5	3729.26	12.6045	4839.46	11.3848	1.18105	3157.57		5	1675.13	8.28005	4219.99	9.59334	1	1675.13		5	8247.03	15.6482	5518.53	12.0646	1.28049	6440.53		3157.57	1675.13	6440.53	3757.74	2438.73	812.91	14
16	6	3543.26	11.9758	4922.46	11.5801	1.20131	2949.5		6	2042.84	10.0976	4824.41	10.9674	1.14323	1786.91		6	8004.45	15.1879	5236.82	11.4487	1.21512	6587.35		2949.5	1786.91	6587.35	3774.58	2504.32	834.774	16
18	7	3670.26	12.4051	4757.75	11.1926	1.16111	3160.98		7	1507.13	7.44964	5315.28	12.0833	1.25955	1196.57		7	7550.28	14.3262	5123.53	11.201	1.18884	6350.98		3160.98	1196.57	6350.98	3569.51	2601.38	867.126	18
20	8	2872.43	9.70849	4346.75	10.2258	1.06081	2707.77		8	2019.72	9.9833	4719.28	10.7284	1.11832	1806.04		8	6007.2	11.3983	5286.41	11.5571	1.22663	4897.32		2707.77	1806.04	4897.32	3137.04	1589.72	529.908	20
30	9	2346.55	7.93108	4097.58	9.63957	1	2346.55		9	2796.13	13.8211	5189.87	11.7982	1.22983	2273.59		9	5953.57	11.2965	4891.23	10.6932	1.13494	5245.73		2346.55	2273.59	5245.73	3288.62	1695.29	565.098	30
12.5 uM																															12.5 uM
min																															min
0	1	135.192	0.34676	3899.16	10.0091	1	135.192		1	184.849	0.777595	5043.82	14.4884	1.67911	110.088		1	137.778	0.329845	2186.46	8.95146	1.01452	135.806		135.192	110.088	135.806	127.029	14.6745	4.89149	0
2	2	3939.3	10.1041	4770.04	12.2446	1.22335	3220.1		2	2546.43	10.7119	4196.28	12.0539	1.39696	1822.83		2	3772.13	9.03061	2878.7	11.7855	1.33572	2824.04		3220.1	1822.83	2824.04	2622.32	720.14	240.047	2
5	3	6706.55	17.2019	4561.46	11.7092	1.16986	5732.8		3	2805.6	11.8022	4192.16	12.042	1.39559	2010.33		3	4355.15	10.4264	2814.99	11.5247	1.30616	3334.32		5732.8	2010.33	3334.32	3692.48	1886.9	628.968	5
10	4	3650.01	9.36208	4047.75	10.3905	1.03811	3516.03		4	1952.55	8.21368	4061.28	11.6661	1.35202	1444.17		4	5927.26	14.19	3093.58	12.6653	1.43543	4129.27		3516.03	1444.17	4129.27	3029.82	1407.03	469.009	10
14	5	3355.01	8.60542	4300.75	11.0399	1.10299	3041.73		5	1757.01	7.39113	4317.16	12.4011	1.4372	1222.52		5	4307.01	10.3111	3020.7	12.3669	1.40161	3072.9		3041.73	1222.52	3072.9	2445.72	1059.43	353.145	14
16	6	5172.43	13.267	4246.04	10.8995	1.08896	4749.87		6	2372.6	9.98068	3502.87	10.062	1.16612	2034.61		6	6145.13	14.7117	2882.7	11.8019	1.33758	4594.23		4749.87	2034.61	4594.23	3792.9	1524.71	508.237	16
18	7	5884.13	15.0925	4712.87	12.0978	1.20869	4868.2		7	2894.18	12.1748	3003.87	8.62864	1	2894.18		7	6097.96	14.5987	2616.99	10.7141	1.21429	5021.84		4868.2	2894.18	5021.84	4261.41	1186.54	395.513	18
20	8	5570.13	14.2871	4369.63	11.2167	1.12066	4970.42		8	4493.84	18.904	3050.87	8.76365	1.01565	4424.61		8	6730.08	16.112	2776.41	11.3668	1.28826	5224.17		4970.42	4424.61	5224.17	4873.07	408.574	136.191	20
30	9	4574.43	11.7332	4048.63	10.3927	1.03833	4405.55		9	4764.84	20.044	3444.46	9.89423	1.14667	4155.36		9	4298.01	10.2896	2155.16	8.82335	1	4298.01		4405.55	4155.36	4298.01	4286.31	125.504	41.8347	30
35 uM																															35 uM
min																															min
0	1	223.778	0.473634	5157.99	11.6539	1.34206	166.742		1	77.364	0.405989	5342.82	15.5772	2.64105	29.2929		1	101.021	0.235439	2850.99	10.7273	1.36466	74.0267		166.742	29.2929	74.0267	90.0205	70.1065	23.3688	0
2	2	5724.26	12.1156	5228.28	11.8128	1.36035	4207.93		2	3544.55	18.601	4357.82	12.7054	2.15415	1645.45		2	3105.3	7.2372	2969.28	11.1724	1.42128	2184.87		4207.93	1645.45	2184.87	2679.41	1350.93	450.309	2
5	3	8764.79	18.551	5261.7	11.8882	1.36904	6402.12		3	4722.5	24.7826	4056.7	11.8275	2.0053	2355.01		3	3928.26	9.15516	2089.16	7.8608	1	3928.26		6402.12	2355.01	3928.26	4228.46	2040.19	680.063	5
10	4	7441.96	15.7512	5040.16	11.3877	1.3114	5674.81		4	1118.6	5.87016	4383.18	12.7794	2.16668	516.272		4	6838.26	15.9372	2666.16	10.0319	1.27619	5358.35		5674.81	516.272	5358.35	3849.81	2891.26	963.754	10
14	5	5662.67	11.9852	5423.7	12.2543	1.4112	4012.67		5	992.305	5.2074	2531.28	7.38007	1.25126	793.046		5	3886.43	9.05767	2470.75	9.29658	1.18265	3286.2		4012.67	793.046	3286.2	2697.31	1688.67	562.889	14
16	6	6808.96	14.4114	5309.58	11.9964	1.3815	4928.66		6	1990.43	10.4453	2022.99	5.89812	1	1990.43		6	7352.91	17.1366	3239.99	12.191	1.55086	4741.2		4928.66	1990.43	4741.2	3886.76	1644.95	548.316	16
18	7	5765.84	12.2036	4446.16	10.0456	1.15685	4984.09		7	1765.13	9.26304	3318.87	9.67632	1.64058	1075.92		7	8558.25	19.9458	3374.7	12.6978	1.61533	5298.13		4984.09	1075.92	5298.13	3786.05	2352.28	784.094	18
20	8	5265.55	11.1447	4548.75	10.2774	1.18354	4448.97		8	3360.67	17.6361	3724.41	10.8587	1.84104	1825.42		8	5923.26	13.8047	3507.65	13.1981	1.67897	3527.9		4448.97	1825.42	3527.9	3267.43	1331.03	443.677	20
30	9	1589.18	3.36357	3843.34	8.68361	1	1589.18		9	1484.13	7.78841	4560.82	13.2973	2.25449	658.3		9	3213.89	7.49026	3408.28	12.8242	1.63141	1970.01		1589.18	658.3	1970.01	1405.83	674.802	224.934	30

## Sheet: U0126
July 13 2011
U0126 dose response curve 1										U0126 dose response curve 2								U0126 dose response curve 3
Stimulation using PMA (100nM), Reagent added at 6 min
0 uM		pErk		GAPDH						pErk		GAPDH						pErk		GAPDH					1	2	3				0 uM
min		area	percentage	area	percentage	norm GAPDH	norm pErk			area	percentage	area	percentage	norm GAPDH	norm pErk			area	percentage	area	percentage	norm GAPDH	norm pErk		norm pErk	norm pErk	norm pErk	average	stdev	std error	min
0	1	260.263	0.675844	2501.36	10.4105	1.13147	230.023	0.0919592	1	338.678	0.57293	3096.36	20.2684	2.22722	152.063	0.0491104	1	140.192	0.596466	1371.53	9.99528	1.14446	122.496		230.023	152.063	122.496	168.194	55.5485	18.5162	0
2	2	6101.76	15.8449	3196.89	13.3052	1.44609	4219.5	1.31988	2	1574.98	2.66435	1715.11	11.2269	1.23369	1276.65	0.744352	2	1596.5	6.79252	1198.41	8.73363	1	1596.5		4219.5	1276.65	1596.5	2364.21	1614.66	538.221	2
5	3	6941.54	18.0256	2973.65	12.3761	1.3451	5160.59	1.73544	3	8249.71	13.9558	1685.23	11.0314	1.21219	6805.6	4.03837	3	5360.74	22.808	1337.53	9.7475	1.11609	4803.15		5160.59	6805.6	4803.15	5589.78	1067.99	355.997	5
7	4	4915	12.7632	2678.77	11.1489	1.21172	4056.22	1.51421	4	6536.76	11.058	1489.77	9.75187	1.0716	6100.02	4.09461	4	4336.79	18.4515	1471.41	10.7232	1.2278	3532.16		4056.22	6100.02	3532.16	4562.8	1356.81	452.272	7
8	5	4965.88	12.8953	2590.43	10.7812	1.17176	4237.98	1.63602	5	6899.76	11.6721	1524.06	9.97634	1.09626	6293.89	4.12968	5	5093.2	21.6697	1522.82	11.0979	1.2707	4008.17		4237.98	6293.89	4008.17	4846.68	1258.58	419.526	8
10	6	6523.42	16.9398	2685.13	11.1753	1.2146	5370.85	2.00022	6	9094.81	15.3854	1464.11	9.58392	1.05314	8635.89	5.89838	6	4781.62	20.3441	1647.94	12.0097	1.37511	3477.26		5370.85	8635.89	3477.26	5828	2609.52	869.84	10
12	7	3928.3	10.2009	2210.72	9.20086	1	3928.3	1.77693	7	9268.47	15.6792	1390.23	9.10032	1	9268.47	6.66684	7	803.548	3.41881	1649.94	12.0243	1.37678	583.643		3928.3	9268.47	583.643	4593.47	4380.46	1460.15	12
20	8	2474.22	6.425	2724.3	11.3384	1.23232	2007.78	0.736989	8	8778	14.8495	1405.94	9.20313	1.0113	8679.94	6.17376	8	937.426	3.98841	1679.53	12.2399	1.40147	668.889		2007.78	8679.94	668.889	3785.54	4291.22	1430.41	20
30	9	2398.93	6.22949	2466.06	10.2636	1.1155	2150.54	0.872055	9	8372.12	14.1628	1505.94	9.85772	1.08323	7728.86	5.13225	9	453.749	1.93054	1842.65	13.4287	1.53758	295.105		2150.54	7728.86	295.105	3391.5	3869.13	1289.71	30
0.5 uM																															0.5 uM
min																															min
0	1	264.021	0.723705	2982.94	12.6477	1.37713	191.719	0.0642717	1	99.536	0.272838	2744.89	18.6918	2.93444	33.92	0.0123575	1	97.95	0.350999	1656.82	12.8453	1.35505	72.285		191.719	33.92	72.285	99.3079	82.297	27.4323	0
2	2	6317.3	17.3163	2946.3	12.4923	1.36021	4644.34	1.57633	2	738.426	2.0241	935.406	6.36981	1	738.426	0.789418	2	3205.86	11.488	1473.53	11.4242	1.20514	2660.15		4644.34	738.426	2660.15	2680.97	1953.04	651.014	2
5	3	6816.3	18.6841	2481.18	10.5202	1.14548	5950.59	2.39829	3	4407.71	12.082	1664.94	11.3377	1.77991	2476.36	1.48736	3	7108.69	25.4736	1373.41	10.648	1.12326	6328.63		5950.59	2476.36	6328.63	4918.53	2123.41	707.803	5
7	4	4811.05	13.1875	2691.3	11.4111	1.24249	3872.11	1.43875	4	3665.69	10.048	1389.23	9.46023	1.48517	2468.2	1.77666	4	5317.15	19.0538	1386.41	10.7487	1.13389	4689.3		3872.11	2468.2	4689.3	3676.54	1123.39	374.464	7
8	5	5566.25	15.2576	2506.18	10.6262	1.15702	4810.83	1.91959	5	4188.35	11.4807	1423.11	9.69094	1.52139	2752.98	1.93448	5	4716.86	16.9026	1222.7	9.47952	1	4716.86		4810.83	2752.98	4716.86	4093.56	1161.92	387.308	8
10	6	6364.88	17.4467	2593.65	10.9971	1.1974	5315.57	2.04946	6	6266.69	17.1776	1553.11	10.5762	1.66036	3774.29	2.43015	6	5294.4	18.9722	1361.82	10.5581	1.11378	4753.53		5315.57	3774.29	4753.53	4614.46	779.996	259.999	10
12	7	2682.64	7.35336	2663.77	11.2944	1.22978	2181.41	0.818917	7	5451.93	14.9443	1520.53	10.3543	1.62553	3353.95	2.20578	7	689.548	2.47096	1452.53	11.2614	1.18797	580.443		2181.41	3353.95	580.443	2038.6	1392.26	464.086	12
20	8	1721.52	4.71884	2553.48	10.8268	1.17886	1460.33	0.571898	8	5680.76	15.5715	1658.23	11.292	1.77274	3204.5	1.93248	8	918.669	3.292	1508.99	11.6991	1.23415	744.375		1460.33	3204.5	744.375	1803.07	1265.37	421.79	20
30	9	1937.88	5.31191	2166.06	9.18411	1	1937.88	0.894657	9	5982.64	16.399	1795.53	12.227	1.91952	3116.74	1.73584	9	556.941	1.99577	1462.11	11.3357	1.19581	465.744		1937.88	3116.74	465.744	1840.12	1328.2	442.734	30
1 uM																															1 uM
min																															min
0	1	148.192	0.600814	3985.89	16.4562	1.99495	74.2836	0.0186366	1	282.435	0.750144	2405.06	13.6363	1.45579	194.008	0.0806663	1	142.364	0.587389	1498.06	10.1175	1.05458	134.996		74.2836	194.008	134.996	134.429	59.864	19.9547	0
2	2	6717.71	27.2356	2704.36	11.1652	1.35354	4963.08	1.83522	2	4066.93	10.8017	2204.65	12.5	1.33448	3047.57	1.38234	2	3710.57	15.3097	1420.53	9.59386	1	3710.57		4963.08	3047.57	3710.57	3907.07	972.754	324.251	2
5	3	7944.3	32.2085	2859.65	11.8064	1.43126	5550.55	1.94099	3	8218.76	21.8289	1993.82	11.3046	1.20687	6809.99	3.41555	3	8004.1	33.0247	1614.94	10.9069	1.13686	7040.53		5550.55	6809.99	7040.53	6467.03	802.016	267.339	5
7	4	3242.76	13.1471	2659.36	10.9794	1.33101	2436.31	0.916127	4	4012.93	10.6583	1785.7	10.1246	1.08089	3712.62	2.07908	4	3574.57	14.7486	1671.82	11.291	1.1769	3037.27		2436.31	3712.62	3037.27	3062.07	638.516	212.839	7
8	5	3048.35	12.3589	2810.77	11.6046	1.4068	2166.87	0.770916	5	3320.22	8.81848	1935.23	10.9725	1.17141	2834.39	1.46463	5	3874.98	15.988	1646.11	11.1174	1.1588	3343.95		2166.87	2834.39	3343.95	2781.74	590.304	196.768	8
10	6	1674.57	6.7892	2413.53	9.9645	1.20798	1386.26	0.574371	6	3154.98	8.3796	1846.94	10.4719	1.11796	2822.09	1.52798	6	3591.74	14.8194	1423.99	9.61726	1.00244	3583		1386.26	2822.09	3583	2597.12	1115.52	371.839	10
12	7	687.134	2.78585	1997.99	8.24892	1	687.134	0.343912	7	5570.23	14.7945	1879.65	10.6573	1.13776	4895.79	2.60463	7	381.678	1.57479	1691.11	11.4213	1.19048	320.608		687.134	4895.79	320.608	1967.84	2542.29	847.429	12
20	8	603.477	2.44668	2517.36	10.3932	1.25994	478.972	0.190268	8	5199.23	13.8091	1934.06	10.9658	1.1707	4441.14	2.29628	8	549.991	2.26924	1741.41	11.761	1.22589	448.647		478.972	4441.14	448.647	1789.59	2296.36	765.454	20
30	9	598.698	2.4273	2272.36	9.38166	1.13732	526.411	0.231659	9	3825.05	10.1593	1652.06	9.36693	1	3825.05	2.31532	9	406.749	1.67823	2098.65	14.1737	1.47737	275.319		526.411	3825.05	275.319	1542.26	1980.94	660.313	30
2 uM																															2 uM
min																															min
0	1	527.92	2.48253	3883.26	13.2867	1.35028	390.971	0.100681	1	94.364	0.363668	2099.77	18.8254	2.04716	46.095	0.0219524	1	199.728	1.18091	3915.43	9.5347	1.1228	177.883		390.971	46.095	177.883	204.983	174.028	58.0093	0
2	2	2625	12.344	3099.89	10.6064	1.07789	2435.32	0.785615	2	5759.18	22.1952	1025.7	9.19586	1	5759.18	5.61488	2	2611.98	15.4436	3487.18	8.49186	1	2611.98		2435.32	5759.18	2611.98	3602.16	1870.12	623.373	2
5	3	7657.15	36.0076	3645.55	12.4733	1.26762	6040.55	1.65697	3	6799.47	26.2044	1156.53	10.3688	1.12755	6030.3	5.21414	3	5147.18	30.4331	3967.65	9.66187	1.13778	4523.88		6040.55	6030.3	4523.88	5531.57	872.708	290.903	5
7	4	4113.54	19.3438	2921.6	9.99633	1.01589	4049.18	1.38595	4	2239.28	8.62991	1100.99	9.87089	1.07341	2086.14	1.89478	4	1732.4	10.2429	5060.6	12.3234	1.4512	1193.77		4049.18	2086.14	1193.77	2443.03	1460.78	486.927	7
8	5	2081.3	9.78725	3220.18	11.018	1.11972	1858.77	0.577225	5	2478.69	9.55258	1165.65	10.4506	1.13644	2181.09	1.87114	5	843.912	4.9897	4348.89	10.5903	1.24711	676.696		1858.77	2181.09	676.696	1572.19	792.086	264.029	8
10	6	1401.22	6.58923	2875.89	9.83995	1	1401.22	0.487232	6	1686.86	6.50097	1161.94	10.4173	1.13283	1489.07	1.28154	6	851.083	5.0321	4851.89	11.8151	1.39135	611.696		1401.22	1489.07	611.696	1167.33	483.193	161.064	10
12	7	641.477	3.01653	3224.13	11.0315	1.12109	572.19	0.177471	7	2526.93	9.73851	1234.65	11.0692	1.20371	2099.28	1.70031	7	1740.98	10.2937	5105.6	12.433	1.4641	1189.11		572.19	2099.28	1189.11	1286.86	768.222	256.074	12
20	8	1261.81	5.93364	3259.77	11.1534	1.13348	1113.22	0.341502	8	2541.22	9.79358	1057.11	9.47751	1.03063	2465.71	2.33249	8	1780.81	10.5292	5272.6	12.8396	1.51199	1177.79		1113.22	2465.71	1177.79	1585.57	762.902	254.301	20
30	9	955.962	4.49539	3096.43	10.5945	1.07668	887.876	0.286742	9	1821.86	7.02124	1151.58	10.3244	1.12273	1622.71	1.40912	9	2005	11.8548	5055.18	12.3102	1.44965	1383.1		887.876	1622.71	1383.1	1297.9	374.755	124.918	30
5 uM																															5 uM
min																															min
0	1	296.698	1.59553	2988.65	13.0159	1.28547	230.808	0.0772284	1	92.364	0.480403	1399.53	15.0304	2.60565	35.4476	0.0253283	1	1264.82	8.03534	4995.43	13.4124	1.46102	865.71		230.808	35.4476	865.71	377.322	434.089	144.696	0
2	2	3724.93	20.0313	2413.16	10.5096	1.03795	3588.75	1.48716	2	4505.81	23.4356	1041.99	11.1906	1.93998	2322.6	2.229	2	3254.98	20.6788	4245.01	11.3976	1.24155	2621.72		3588.75	2322.6	2621.72	2844.36	661.787	220.596	2
5	3	6353.3	34.1657	2761.77	12.0278	1.18789	5348.4	1.93658	3	8018.81	41.7074	1048.82	11.2639	1.9527	4106.53	3.91538	3	5346.98	33.9691	4387.77	11.7809	1.2833	4166.59		5348.4	4106.53	4166.59	4540.51	700.298	233.433	5
7	4	1598.64	8.59689	2431.94	10.5914	1.04602	1528.3	0.628429	4	1713.57	8.9126	807.991	8.67753	1.50432	1139.1	1.40979	4	2106.57	13.3829	3977.48	10.6793	1.1633	1810.86		1528.3	1139.1	1810.86	1492.75	337.288	112.429	7
8	5	1637.52	8.80596	2562.06	11.1581	1.10199	1485.96	0.579988	5	968.255	5.03608	537.113	5.7684	1	968.255	1.8027	5	697.891	4.43367	4406.06	11.83	1.28865	541.568		1485.96	968.255	541.568	998.596	472.929	157.643	8
10	6	1438.22	7.73424	2418.01	10.5307	1.04003	1382.87	0.571902	6	1015.03	5.27938	936.113	10.0535	1.74286	582.395	0.622142	6	376.698	2.39315	4232.18	11.3631	1.23779	304.33		1382.87	582.395	304.33	756.531	559.958	186.653	10
12	7	473.627	2.54699	2459.18	10.71	1.05774	447.772	0.182082	7	1044.38	5.432	1124.94	12.0815	2.09442	498.647	0.443265	7	767.134	4.87357	3852.77	10.3444	1.12683	680.792		447.772	498.647	680.792	542.404	122.517	40.8391	12
20	8	1550.86	8.33995	2601.77	11.331	1.11907	1385.85	0.532656	8	1193.5	6.20761	1222.11	13.125	2.27534	524.536	0.429205	8	1116.38	7.09229	3729.06	10.0123	1.09065	1023.59		1385.85	524.536	1023.59	977.993	432.463	144.154	20
30	9	1521.76	8.18346	2324.94	10.1254	1	1521.76	0.654537	9	674.648	3.50897	1192.7	12.8091	2.22057	303.817	0.254731	9	809.255	5.14116	3419.13	9.18014	1	809.255		1521.76	303.817	809.255	878.278	611.899	203.966	30
10 uM																															10 uM
min																															min
0	1	971.74	6.88242	3179.77	11.325	1.0868	894.133	0.281194	1	63.536	0.341753	1677.36	14.6723	1.55042	40.9798	0.0244312	1	24.364	0.21265	5192.65	11.2053	1.07145	22.7392		894.133	40.9798	22.7392	319.284	497.917	165.972	0
2	2	1904.05	13.4856	3173.89	11.3041	1.08479	1755.23	0.553023	2	4597.52	24.7296	1122.58	9.81951	1.03763	4430.8	3.94699	2	3322.45	28.9985	5425.18	11.7071	1.11944	2967.97		1755.23	4430.8	2967.97	3051.33	1339.73	446.577	2
5	3	6179.3	43.7653	3044.58	10.8435	1.04059	5938.27	1.95044	3	8538.93	45.93	1081.87	9.46343	1	8538.93	7.89275	3	5748.57	50.1738	4900.94	10.5758	1.01126	5684.54		5938.27	8538.93	5684.54	6720.58	1579.84	526.614	5
7	4	1276.57	9.04139	3223.41	11.4805	1.10171	1158.72	0.359469	4	1416.62	7.61984	1389.11	12.151	1.28399	1103.29	0.794242	4	847.205	7.39445	5034.18	10.8633	1.03876	815.595		1158.72	1103.29	815.595	1025.87	184.198	61.3993	7
8	5	1215.98	8.61229	3093.99	11.0195	1.05748	1149.89	0.371652	5	943.134	5.07302	1344.11	11.7573	1.2424	759.124	0.564777	5	476.941	4.16277	5495.65	11.8591	1.13398	420.592		1149.89	759.124	420.592	776.535	364.96	121.653	8
10	6	1313.81	9.30516	3126.41	11.135	1.06856	1229.52	0.393269	6	986.305	5.30523	1093.7	9.56689	1.01093	975.638	0.892055	6	263.506	2.29989	5407.89	11.6697	1.11587	236.144		1229.52	975.638	236.144	813.767	516.091	172.03	10
12	7	470.749	3.33411	3184.82	11.343	1.08852	432.466	0.13579	7	869.255	4.67563	1252.7	10.9577	1.1579	750.716	0.59928	7	160.021	1.39667	4963.18	10.7101	1.02411	156.254		432.466	750.716	156.254	446.479	297.479	99.1596	12
20	8	435.92	3.08743	3124.65	11.1287	1.06796	408.181	0.130633	8	665.891	3.58176	1184.7	10.3629	1.09505	608.094	0.51329	8	286.678	2.50214	4846.35	10.458	1	286.678		408.181	608.094	286.678	434.318	162.294	54.098	20
30	9	351.042	2.48628	2925.82	10.4206	1	351.042	0.119981	9	509.991	2.74319	1285.99	11.2489	1.18867	429.042	0.333627	9	327.577	2.85911	5075.11	10.9516	1.0472	312.812		351.042	429.042	312.812	364.298	59.2382	19.7461	30
April 30 2012
U0126 dose response curve 1										U0126 dose response curve 2								U0126 dose response curve 3
Stimulation using CD3 (10ug), Reagent added at 6 min
0 uM		pErk		GAPDH						pErk		GAPDH						pErk		GAPDH					1	2	3				0 uM
min		area	percentage	area	percentage	norm GAPDH	norm pErk			area	percentage	area	percentage	norm GAPDH	norm pErk			area	percentage	area	percentage	norm GAPDH	norm pErk		norm pErk	norm pErk	norm pErk	average	stdev	std error	min
0	1	285.607	0.580803	3768.16	9.5053	1	285.607		1	545.891	1.08714	6830.48	13.879	1.4644	372.775		1	148.778	0.313842	4336.41	12.3644	1.83058	81.2737		285.607	372.775	81.2737	246.552	149.624	49.8745	0
2	2	4481.26	9.11297	4427.87	11.1694	1.17507	3813.59		2	7300.15	14.5382	6208.65	12.6155	1.33108	5484.37		2	5193.5	10.9555	4550.7	12.9754	1.92104	2703.48		3813.59	5484.37	2703.48	4000.48	1399.83	466.611	2
5	3	8303.91	16.8866	4448.87	11.2224	1.18065	7033.36		3	8278.28	16.4862	5480.23	11.1354	1.17492	7045.83		3	7171.62	15.1283	3553.53	10.1322	1.50009	4780.78		7033.36	7045.83	4780.78	6286.66	1304.14	434.714	5
7	4	8423.62	17.1301	4436.87	11.1921	1.17746	7154.05		4	8989.86	17.9033	5698.06	11.578	1.22162	7358.98		4	2927.2	6.17484	2368.87	6.75438	1	2927.2		7154.05	7358.98	2927.2	5813.41	2501.63	833.875	7
8	5	7358.79	14.9646	4658.75	11.7518	1.23634	5952.05		5	8202.86	16.336	4737.11	9.62542	1.0156	8076.87		5	8830.98	18.6287	4153.82	11.8438	1.7535	5036.2		5952.05	8076.87	5036.2	6355.04	1559.88	519.96	8
10	6	6434.96	13.086	4544.87	11.4646	1.20612	5335.24		6	3795.74	7.55921	4664.35	9.47759	1	3795.74		6	4877.08	10.288	4009.82	11.4332	1.69271	2881.22		5335.24	3795.74	2881.22	4004.07	1240.2	413.401	10
12	7	4553.96	9.26082	4459.04	11.2481	1.18335	3848.38		7	4825.91	9.61079	4891.23	9.93859	1.04864	4602.06		7	5864.5	12.371	3784.53	10.7909	1.59761	3670.8		3848.38	4602.06	3670.8	4040.41	494.441	164.814	12
20	8	4218.55	8.57873	4488.16	11.3215	1.19107	3541.8		8	4393.33	8.7493	5190.65	10.547	1.11283	3947.88		8	6187.79	13.0529	4277.11	12.1954	1.80555	3427.09		3541.8	3947.88	3427.09	3638.92	273.638	91.2128	20
30	9	5113.84	10.3994	4410.16	11.1248	1.17037	4369.4		9	3881.45	7.72989	5513.82	11.2036	1.18212	3283.47		9	6203.91	13.0869	4036.82	11.5102	1.70411	3640.55		4369.4	3283.47	3640.55	3764.48	553.473	184.491	30
0.25 uM																															0.25 uM
min																															min
0	1	256.849	0.812271	3681.75	11.3592	1.53841	166.957		1	246.213	0.609926	4864.41	10.9534	1.1538	213.393		1	80.364	0.224709	4527.53	10.8848	1.15386	69.6481		166.957	213.393	69.6481	150	73.3576	24.4525	0
2	2	4172.84	13.1964	3749.04	11.5668	1.56653	2663.75		2	7778.67	19.2696	5200.11	11.7093	1.23343	6306.55		2	7933.4	22.1829	5089.6	12.2361	1.2971	6116.24		2663.75	6306.55	6116.24	5028.85	2050.45	683.482	2
5	3	5991.01	18.9463	3725.92	11.4955	1.55687	3848.11		3	8089.38	20.0392	4965.11	11.1801	1.17769	6868.87		3	4634.45	12.9585	3923.82	9.43338	1	4634.45		3848.11	6868.87	4634.45	5117.15	1567.16	522.387	5
7	4	5684.01	17.9754	3796.63	11.7136	1.58641	3582.93		4	7468.26	18.5006	4215.99	9.49332	1	7468.26		4	6935.28	19.392	5025.65	12.0823	1.2808	5414.78		3582.93	7468.26	5414.78	5488.65	1943.72	647.905	7
8	5	5389.6	17.0443	3935.51	12.1421	1.64444	3277.46		5	6020.91	14.9152	4869.65	10.9652	1.15504	5212.72		5	7997.91	22.3633	5017.89	12.0637	1.27883	6254.1		3277.46	5212.72	6254.1	4914.76	1510.52	503.507	8
10	6	3575.3	11.3067	3983.92	12.2915	1.66467	2147.75		6	2655.84	6.57913	5076.82	11.4317	1.20418	2205.51		6	2433.5	6.80439	4800.48	11.541	1.22342	1989.09		2147.75	2205.51	1989.09	2114.12	112.061	37.3536	10
12	7	3118.36	9.86163	3559.21	10.9811	1.48721	2096.78		7	2608.84	6.4627	5076.06	11.43	1.204	2166.81		7	1977.74	5.53003	4220.41	10.1464	1.07559	1838.76		2096.78	2166.81	1838.76	2034.11	172.771	57.5903	12
20	8	2202.06	6.9639	3586.92	11.0666	1.49879	1469.23		8	2632.84	6.52215	5113.23	11.5137	1.21282	2170.84		8	2245.33	6.27824	4702.01	11.3043	1.19833	1873.72		1469.23	2170.84	1873.72	1837.93	352.175	117.392	20
30	9	1231.06	3.89317	2393.21	7.3837	1	1231.06		9	2866.72	7.10152	5028.7	11.3233	1.19277	2403.42		9	1525.67	4.26598	4287.7	10.3082	1.09274	1396.19		1231.06	2403.42	1396.19	1676.89	634.585	211.528	30
0.75 uM																															0.75 uM
min																															min
0	1	280.971	1.09859	3789.75	13.1445	2.96748	94.6833		1	109.778	0.264939	3710.28	10.6617	1.11635	98.3363		1	176.607	0.83091	3414.11	9.18706	1	176.607		94.6833	98.3363	176.607	123.209	46.2802	15.4267	0
2	2	4968.96	19.4285	4397.41	15.2521	3.4433	1443.08		2	9238.91	22.2973	4056.23	11.6558	1.22044	7570.13		2	4993.23	23.4924	4275.7	11.5055	1.25236	3987.05		1443.08	7570.13	3987.05	4333.42	3078.18	1026.06	2
5	3	5853.84	22.8884	3929.63	13.6297	3.07701	1902.44		3	9375.91	22.6279	3628.82	10.4276	1.09184	8587.24		3	5045.15	23.7367	3641.99	9.80026	1.06675	4729.48		1902.44	8587.24	4729.48	5073.06	3355.62	1118.54	5
7	4	5672.26	22.1784	3629.63	12.5891	2.8421	1995.8		4	8734.91	21.0809	4299.82	12.3557	1.29373	6751.71		4	2737.13	12.8778	4428.53	11.9168	1.29712	2110.16		1995.8	6751.71	2110.16	3619.22	2713.42	904.473	7
8	5	4236.96	16.5664	3240.75	11.2403	2.5376	1669.67		5	6078.79	14.6706	4100.11	11.7819	1.23364	4927.5		5	3486.38	16.4029	4649.18	12.5105	1.36175	2560.21		1669.67	4927.5	2560.21	3052.46	1683.78	561.259	8
10	6	1690.31	6.60905	2868.58	9.94947	2.24618	752.525		6	2453.67	5.9217	3881.82	11.1546	1.16796	2100.81		6	1832.62	8.6222	4536.18	12.2064	1.32866	1379.3		752.525	2100.81	1379.3	1410.88	674.696	224.899	10
12	7	1627.31	6.36272	2714.16	9.4139	2.12527	765.694		7	1941.72	4.68616	3877.11	11.1411	1.16655	1664.5		7	1196.89	5.63119	4134.11	11.1245	1.21089	988.44		765.694	1664.5	988.44	1139.54	468.068	156.023	12
20	8	854.184	3.33984	2984.46	10.3514	2.33692	365.518		8	1431.55	3.45491	3323.58	9.55046	1	1431.55		8	759.447	3.57309	3938.45	10.598	1.15358	658.34		365.518	1431.55	658.34	818.469	550.759	183.586	20
30	9	390.819	1.52809	1277.09	4.42951	1	390.819		9	2069.96	4.99566	3922.41	11.2712	1.18018	1753.94		9	1027.2	4.83285	4143.94	11.151	1.21377	846.294		390.819	1753.94	846.294	997.019	693.949	231.316	30

## Sheet: Sang+U0126
May 7 2012
Dose response curve 1										Dose response curve 2								Dose response curve 3
Stimulation using CD3 (10 ug), Reagents added at 6 min
0 uM		pErk		GAPDH						pErk		GAPDH						pErk		GAPDH					1	2	3				0 uM
min		area	percentage	area	percentage	norm GAPDH	norm pErk			area	percentage	area	percentage	norm GAPDH	norm pErk			area	percentage	area	percentage	norm GAPDH	norm pErk		norm pErk	norm pErk	norm pErk	average	stdev	std error	min
0	1	389.749	0.915868	3125.16	13.898	1.81678	214.527																		214.527			214.527	#DIV/0!	#DIV/0!	0
2	2	4066.55	9.55594	1902.04	8.45863	1.10573	3677.69																		3677.69			3677.69	#DIV/0!	#DIV/0!	2
5	3	5888.08	13.8364	1720.16	7.64979	1	5888.08																		5888.08			5888.08	#DIV/0!	#DIV/0!	5
8	4	5040.5	11.8446	2296.16	10.2113	1.33485	3776.07																		3776.07			3776.07	#DIV/0!	#DIV/0!	8
10	5	4925.96	11.5755	2388.46	10.6218	1.38851	3547.67																		3547.67			3547.67	#DIV/0!	#DIV/0!	10
12	6	6976.5	16.394	2683.99	11.9361	1.56031	4471.22																		4471.22			4471.22	#DIV/0!	#DIV/0!	12
15	7	5755.2	13.5241	2652.87	11.7977	1.54222	3731.77																		3731.77			3731.77	#DIV/0!	#DIV/0!	15
20	8	4890.38	11.4918	2481.58	11.0359	1.44264	3389.88																		3389.88			3389.88	#DIV/0!	#DIV/0!	20
30	9	4622.26	10.8618	3235.99	14.3909	1.88121	2457.06																		2457.06			2457.06	#DIV/0!	#DIV/0!	30
0.5 uM Sang + 1 uM U0126																															0.5 uM Sang + 1 uM U0126
min																															min
0	1	428.598	1.394	1055.04	10.8635	1.19789	357.794		1	204.607	0.528291	2451.46	11.1455	1.25117	163.533		1	132.021	0.786893	2932.75	11.7914	1.59533	82.7547		357.794	163.533	82.7547	201.36	141.368	47.1225	0
2	2	7028.55	22.8601	989.92	10.193	1.12395	6253.42		2	8831.5	22.8027	2499.99	11.3662	1.27594	6921.57		2	3139.6	18.7131	3142.46	12.6345	1.7094	1836.66		6253.42	6921.57	1836.66	5003.88	2763.16	921.055	2
5	3	7933.08	25.8021	1124.34	11.577	1.27657	6214.39		3	8165.08	21.0821	2657.28	12.0813	1.35622	6020.48		3	5143.84	30.6591	3001.04	12.0659	1.63248	3150.94		6214.39	6020.48	3150.94	5128.6	1715.45	571.816	5
8	4	3480.18	11.3192	1328.75	13.6818	1.50866	2306.81		4	6241.01	16.1142	2352.75	10.6967	1.20079	5197.42		4	2378.6	14.1773	2792.46	11.2273	1.51901	1565.88		2306.81	5197.42	1565.88	3023.37	1918.88	639.628	8
10	5	3519.3	11.4464	1163.58	11.9811	1.32112	2663.88		5	4960.89	12.8089	2406.75	10.9422	1.22835	4038.66		5	2198.3	13.1027	3108.16	12.4966	1.69075	1300.2		2663.88	4038.66	1300.2	2667.58	1369.24	456.412	10
12	6	2536.06	8.24845	1070.63	11.024	1.21559	2086.29		6	3522.01	9.09376	2589.46	11.7729	1.3216	2664.96		6	1235.06	7.36141	2729.63	10.9747	1.48484	831.783		2086.29	2664.96	831.783	1861.01	937.122	312.374	12
15	7	3216.6	10.4619	1194.75	12.302	1.35651	2371.22		7	3083.18	7.96071	2601.16	11.8261	1.32757	2322.42		7	837.305	4.99064	1838.34	7.39117	1	837.305		2371.22	2322.42	837.305	1843.65	871.861	290.62	15
20	8	1506.48	4.89976	880.749	9.06886	1	1506.48		8	1587.06	4.09776	1959.34	8.90807	1	1587.06		8	870.891	5.19082	2749.34	11.0539	1.49556	582.319		1506.48	1587.06	582.319	1225.29	558.282	186.094	20
30	9	1097.06	3.56816	904.042	9.30871	1.02645	1068.8		9	2134.65	5.51161	2476.87	11.261	1.26414	1688.62		9	841.891	5.01797	2577.87	10.3645	1.40229	600.371		1068.8	1688.62	600.371	1119.26	545.877	181.959	30
50 uM Sang + 1 uM U0126																															50 uM Sang + 1 uM U0126
min																															min
0	1	94.021	0.26879	908.92	11.3448	1.16217	80.9016		1	159.728	0.342926	2140.75	11.1804	1.1182	142.844		1	212.021	0.727606	2737.87	10.7804	1.34303	157.868		80.9016	142.844	157.868	127.204	40.7969	13.599	0
2	2	5203.55	14.876	856.92	10.6958	1.09568	4749.16		2	7224.43	15.5104	1914.46	9.99851	1	7224.43		2	3792.38	13.0145	2580.46	10.1606	1.26581	2996		4749.16	7224.43	2996	4989.86	2124.46	708.155	2
5	3	6971.18	19.9294	782.092	9.76182	1	6971.18		3	8148.26	17.4938	1955.75	10.2142	1.02157	7976.22		3	6406.26	21.9847	3025.7	11.9138	1.48422	4316.24		6971.18	7976.22	4316.24	6421.21	1890.95	630.318	5
8	4	6577.89	18.8051	892.506	11.14	1.14118	5764.12		4	6885.26	14.7822	2158.16	11.2713	1.1273	6107.75		4	4427.03	15.1925	2038.58	8.02695	1	4427.03		5764.12	6107.75	4427.03	5432.97	887.947	295.982	8
10	5	5181.48	14.813	817.506	10.2038	1.04528	4957.02		5	7272.13	15.6128	2427.99	12.6805	1.26824	5734.03		5	3954.38	13.5705	2384.16	9.3877	1.16952	3381.19		4957.02	5734.03	3381.19	4690.75	1198.81	399.604	10
12	6	3932.36	11.2419	877.506	10.9527	1.122	3504.78		6	5465.89	11.7349	2359.75	12.3241	1.2326	4434.46		6	3427.26	11.7615	3081.16	12.1322	1.51143	2267.56		3504.78	4434.46	2267.56	3402.27	1087.08	362.36	12
15	7	3520.77	10.0653	925.335	11.5497	1.18315	2975.75		7	5663.18	12.1585	2175.58	11.3622	1.13639	4983.47		7	4000.67	13.7293	3091.58	12.1732	1.51654	2638.03		2975.75	4983.47	2638.03	3532.42	1267.94	422.647	15
20	8	2179.36	6.2304	870.92	10.8705	1.11358	1957.08		8	4336.18	9.30951	1977.7	10.3288	1.03303	4197.52		8	2067.84	7.09634	3284.99	12.9347	1.61141	1283.25		1957.08	4197.52	1283.25	2479.28	1525.71	508.568	20
30	9	1318.77	3.77014	1080.04	13.4807	1.38097	954.962		9	1422.94	3.05496	2037.28	10.64	1.06416	1337.15		9	851.719	2.9229	3172.16	12.4905	1.55607	547.354		954.962	1337.15	547.354	946.489	394.967	131.656	30
50 uM Sang + 10 uM U0126																															50 uM Sang + 10 uM U0126
min																															min
0	1	122.364	0.290893	1186.28	8.59132	1.04297	117.322		1	55.364	0.134911	1953.99	12.6777	1.58175	35.0017		1	185.021	0.838981	3209.87	10.3164	1	185.021		117.322	35.0017	185.021	112.448	75.1283	25.0428	0
2	2	7783.2	18.5028	1177.58	8.52826	1.03532	7517.69		2	7372.55	17.9654	1685.87	10.9381	1.36471	5402.29		2	6029.67	27.3416	3590.04	11.5383	1.11844	5391.15		7517.69	5402.29	5391.15	6103.71	1224.56	408.186	2
5	3	8699.45	20.681	1247.11	9.03186	1.09645	7934.17		3	6404.43	15.6063	1635.46	10.6111	1.3239	4837.56		3	7029.08	31.8735	3386.75	10.8849	1.0551	6661.98		7934.17	4837.56	6661.98	6477.9	1556.49	518.83	5
8	4	5341.26	12.6976	2448.33	17.7313	2.15255	2481.36		4	7154.55	17.4341	2053.16	13.3212	1.66203	4304.71		4	2725.08	12.3569	3265.16	10.4942	1.01723	2678.94		2481.36	4304.71	2678.94	3155	1000.56	333.521	8
10	5	4252.55	10.1095	2606.3	18.8754	2.29145	1855.84		5	5723.18	13.9462	1641.46	10.65	1.32875	4307.18		5	2425.13	10.9968	3482.58	11.1929	1.08496	2235.23		1855.84	4307.18	2235.23	2799.42	1319.47	439.824	10
12	6	4691.26	11.1524	1256.58	9.1004	1.10477	4246.35		6	5287.01	12.8833	1725.58	11.1958	1.39685	3784.95		6	1430.84	6.48817	3389.28	10.8931	1.05589	1355.1		4246.35	3784.95	1355.1	3128.8	1553.3	517.766	12
15	7	5055.38	12.018	1300.41	9.41782	1.14331	4421.71		7	2353.48	5.73493	1417.46	9.19664	1.14743	2051.09		7	1121.13	5.0838	3264.28	10.4913	1.01695	1102.45		4421.71	2051.09	1102.45	2525.08	1709.64	569.881	15
20	8	3635.3	8.64211	1137.41	8.23734	1	3635.3		8	3964.65	9.66102	1235.34	8.01501	1	3964.65		8	651.355	2.95358	3739.46	12.0185	1.16499	559.109		3635.3	3964.65	559.109	2719.69	1878.35	626.116	20
30	9	2484.26	5.90575	1447.94	10.4863	1.27302	1951.47		9	2722.36	6.63381	2064.46	13.3945	1.67117	1629.01		9	455.749	2.0666	3786.7	12.1704	1.1797	386.325		1951.47	1629.01	386.325	1322.27	826.429	275.476	30
