# Supplementary material for: Multiple Model-Informed Open-Loop Control of Uncertain Intracellular Signaling Dynamics
Source: PLoS Comput Biol. 2014 Apr 10;10(4):e1003546. doi: 10.1371/journal.pcbi.1003546 (PMC3983080; doi:10.1371/journal.pcbi.1003546)
Supplement: Dataset S1 — Matlab code for proposed control algorithm and prediction models. Contains all Matlab code necessary to implement the proposed adaptive weighted multiple-model predictive control algorithm, as well as code for the prediction models. (ZIP) [file pcbi.1003546.s001.zip › AW_MMPC/Multi_Objective_Optimization/sgipaths.m]

function [] = sgipaths()
%SGIPATHS Set path dependencies for sparse grid tools from cellsim.
%   
%   Written by: Jeffrey Perley (jperley@purdue.edu)
%   Last revision: 5/8/2012


parentdir = fileparts(cd);
g = [parentdir,'\spinterp_v5.1.1'];
if ~exist('spvals','file'), addpath(g); end
g = [parentdir,'\sparseGridTools30Aug10'];
if ~exist('spinterpLegendre','file'), addpath(g); end
g = [parentdir,'\sgiTools'];
if ~exist('sgi','file'), addpath(g); end


end
