# Supplementary material for: Multiple Model-Informed Open-Loop Control of Uncertain Intracellular Signaling Dynamics
Source: PLoS Comput Biol. 2014 Apr 10;10(4):e1003546. doi: 10.1371/journal.pcbi.1003546 (PMC3983080; doi:10.1371/journal.pcbi.1003546)
Supplement: Dataset S1 — Matlab code for proposed control algorithm and prediction models. Contains all Matlab code necessary to implement the proposed adaptive weighted multiple-model predictive control algorithm, as well as code for the prediction models. (ZIP) [file pcbi.1003546.s001.zip › AW_MMPC/READ_ME.txt]

Multiple Model-Informed Open-Loop Control of Uncertain Intracellular Signaling Dynamics


Jeffrey P. Perley^1
Email: jperley@purdue.edu
	
Judith Mikolajczak^2
Email: jmikola@purdue.edu

Marietta L. Harrison^2
Email: harrisom@purdue.edu

Gregery T. Buzzard^3
Email: buzzard@math.purdue.edu

Ann E. Rundell^1*
* Corresponding author
Email: rundell@purdue.edu

^1 Weldon School of Biomedical Engineering, Purdue University, West Lafayette, Indiana, USA 47906.
^2 Department of Medicinal Chemistry & Molecular Pharmacology, Purdue University, West Lafayette, Indiana, USA 47906.
^3 Department of Mathematics, Purdue University, West Lafayette, Indiana, USA 47906.


MATLAB CODE INSTRUCTIONS:

mommpc_main_START_AND_RESULTS: serves as a wrapper for mommpc_main; automatically sets-up and runs control algorithm in different scenarios; also runs results plotting functions.
mommpc_main: initializes/specifies all information necessary to run the control algorithm
mommpc_iterAW: adaptive-weighted multiple-model predictive control algorithm

All other files are called by the aforementioned scripts/functions and do not need to be run independently.
