# Supplementary material for: Multiple Model-Informed Open-Loop Control of Uncertain Intracellular Signaling Dynamics
Source: PLoS Comput Biol. 2014 Apr 10;10(4):e1003546. doi: 10.1371/journal.pcbi.1003546 (PMC3983080; doi:10.1371/journal.pcbi.1003546)
Supplement: Dataset S1 — Matlab code for proposed control algorithm and prediction models. Contains all Matlab code necessary to implement the proposed adaptive weighted multiple-model predictive control algorithm, as well as code for the prediction models. (ZIP) [file pcbi.1003546.s001.zip › AW_MMPC/sparseGridTools30Aug10/data.roots]

(  1.8750624273544550E-07 ,  3.9889860315441905E-07)
( -4.3840220271665724E-02 ,  1.7702516796839530E-03)
(  1.8204370158743780E-01 ,  1.7938814900711176E-03)
( -2.6301721090174490E-01 ,  1.8008924429588848E-03)
 
 residue          =    2.276E-26
 condition number =    1.000E+17   (zero matrix)
 ---------------------------------------
(  1.2240517260072733E-06 ,  4.4552122179633608E-07)
( -4.1770453851205161E-02 , -5.7836511646437564E-04)
(  1.8326010152313385E-01 , -1.0920526110061064E-03)
( -2.6166045857531783E-01 , -1.0136413113118502E-03)
 
 residue          =    2.179E-25
 condition number =    1.000E+17   (zero matrix)
 ---------------------------------------
(  7.2792996837321744E-01 , -4.6955843355304822E-01)
(  1.1939645654632700E-01 , -8.8297360192643848E-01)
( -3.5182076301520226E-01 ,  2.8403047830334732E-01)
( -2.6315790163969960E-01 , -9.1313094708157199E-09)
 
 residue          =    8.844E-09
 condition number =    3.480E+15
 ---------------------------------------
( -6.2599107427196987E-01 ,  7.3041932257259501E-01)
( -3.4076584933151882E-01 ,  5.8620835525408879E-02)
( -7.9239973829465082E-01 , -9.1849005709098863E-01)
( -2.6315790947721085E-01 ,  6.9785215210483044E-09)
 
 residue          =    8.682E-09
 condition number =    2.397E+15
 ---------------------------------------
( -1.0628878846055767E+00 ,  6.1923441379264332E-01)
( -8.8004229815337065E-02 ,  5.1406018355824934E-01)
(  3.2944753394444132E-01 ,  1.0345582217970346E+00)
( -2.6315791371744907E-01 , -2.1907400577343400E-09)
 
 residue          =    2.938E-08
 condition number =    4.327E+15
 ---------------------------------------
(  1.4223348909713741E-08 ,  2.0286906731334154E-07)
( -4.5185415857081024E-02 ,  5.7616986513773572E-04)
(  1.8037632135423701E-01 ,  1.0907496737606378E-03)
( -2.6465637190342428E-01 ,  1.0219032956612329E-03)
 
 residue          =    5.650E-27
 condition number =    1.000E+17   (zero matrix)
 ---------------------------------------
(  1.6744385305366986E-07 ,  1.5724214440420115E-07)
( -4.2118899340953961E-02 ,  1.1947451022562422E-03)
(  1.8348381298727937E-01 ,  7.0269034579875449E-04)
( -2.6153549537493620E-01 ,  7.8381289765148705E-04)
 
 residue          =    6.483E-27
 condition number =    1.000E+17   (zero matrix)
 ---------------------------------------
( -5.6273136379907041E-01 , -1.8757360611050442E+00)
( -4.3478280826317613E-02 ,  3.2317732145284949E-09)
( -3.3748103682410990E-01 ,  5.7899170156388613E-01)
( -4.2158043252947730E-01 , -4.8491480919276797E-01)
 
 residue          =    4.266E-08
 condition number =    9.502E+15
 ---------------------------------------
(  1.2309209434406732E-07 , -5.9850151755123968E-09)
( -4.3118227374266883E-02 , -1.7645922232664884E-03)
(  1.8159341511295279E-01 , -1.7942287229137284E-03)
( -2.6329420267983356E-01 , -1.8074009929533708E-03)
 
 residue          =    2.490E-27
 condition number =    1.000E+17   (zero matrix)
 ---------------------------------------
(  0.0000000000000000E+00 ,  0.0000000000000000E+00)
(  2.8467195907995491E-01 , -5.0157077264716754E-01)
(  1.8181819554636466E-01 ,  7.9661403867382219E-09)
(  1.3260291572622068E-02 , -4.7212384140259978E-01)
 
 residue          =    1.482-323
 condition number =    1.000E+17   (zero matrix)
 ---------------------------------------
(  7.2000848677866692E-08 , -2.2939008225437240E-08)
( -4.4835004180138520E-02 , -1.2027337434625659E-03)
(  1.8015252869884510E-01 , -6.9988989104838306E-04)
( -2.6478376082096772E-01 , -7.8187088324598172E-04)
 
 residue          =    7.867E-28
 condition number =    1.000E+17   (zero matrix)
 ---------------------------------------
(  6.0440611887577485E-09 ,  1.9412224932559203E-07)
( -4.4841932960603959E-02 , -1.1956320866516811E-03)
(  1.8015662503885743E-01 , -7.0164196806993023E-04)
( -2.6478310288847051E-01 , -7.8885518935427161E-04)
 
 residue          =    6.483E-27
 condition number =    1.000E+17   (zero matrix)
 ---------------------------------------
  The order of variables : 
 x4
 x1
 x2
 x3
 
 ===============>   HOM4PS-2.0   <===============
 The # of roots      =       12
 The # of real roots =        0
 The # of paths followed =       96
 The # of blow_up        =        0  (before endgame)
 
 Department of Mathematics, Michigan State University
 Contact Info: 
          Tsung-Lin Lee     : leetsung@msu.edu
          Tien-Yien Li      : li@math.msu.edu
          Chih-Hsiung Tsai  : tsaichih@msu.edu
