# Supplementary material for: Multiple Model-Informed Open-Loop Control of Uncertain Intracellular Signaling Dynamics
Source: PLoS Comput Biol. 2014 Apr 10;10(4):e1003546. doi: 10.1371/journal.pcbi.1003546 (PMC3983080; doi:10.1371/journal.pcbi.1003546)
Supplement: Dataset S1 — Matlab code for proposed control algorithm and prediction models. Contains all Matlab code necessary to implement the proposed adaptive weighted multiple-model predictive control algorithm, as well as code for the prediction models. (ZIP) [file pcbi.1003546.s001.zip › AW_MMPC/sparseGridTools30Aug10/examples/plotInterp.m]

function plotInterp(z)

assert(z.d == 2);
range = z.range;
ezsurf(@(x, y) (spinterpLegendre(z, [x,y])), [range(1, 1), range(1, 2), range(2, 1), range(2, 2)]);
end
