# Supplementary material for: Multiple Model-Informed Open-Loop Control of Uncertain Intracellular Signaling Dynamics
Source: PLoS Comput Biol. 2014 Apr 10;10(4):e1003546. doi: 10.1371/journal.pcbi.1003546 (PMC3983080; doi:10.1371/journal.pcbi.1003546)
Supplement: Dataset S1 — Matlab code for proposed control algorithm and prediction models. Contains all Matlab code necessary to implement the proposed adaptive weighted multiple-model predictive control algorithm, as well as code for the prediction models. (ZIP) [file pcbi.1003546.s001.zip › AW_MMPC/sparseGridTools30Aug10/examples/test2D.m]

function y = test2D(x, x0, A)

% x is n by 2
% x0 is 2 by m
% A 2 by 2 by m

y = 0;
for j=1:size(x0, 2)
    xHat = bsxfun(@minus, x, x0(:, j)');
    B = squeeze(A(:, :, j));
    temp = sum((xHat * B).^2, 2);
    y = y + exp(-1./(temp+0.1));
end
