# Supplementary material for: Multiple Model-Informed Open-Loop Control of Uncertain Intracellular Signaling Dynamics
Source: PLoS Comput Biol. 2014 Apr 10;10(4):e1003546. doi: 10.1371/journal.pcbi.1003546 (PMC3983080; doi:10.1371/journal.pcbi.1003546)
Supplement: Dataset S1 — Matlab code for proposed control algorithm and prediction models. Contains all Matlab code necessary to implement the proposed adaptive weighted multiple-model predictive control algorithm, as well as code for the prediction models. (ZIP) [file pcbi.1003546.s001.zip › AW_MMPC/sparseGridTools30Aug10/getTermNumber.m]

function termNum = getTermNumber(coords, degs, coordTrie, termInd)

% Follow the trie to the end of this term
curTrieInd = 1;
len = length(coords);
for j=1:len
    c = coords(j);
    % Get the index for this coordinate
    nextTrieInds = coordTrie{curTrieInd, 3};
    curTrieInd = nextTrieInds(c);
end

% Get the degrees for this set of coordinates and compare to given degrees
curDegMat = coordTrie{curTrieInd, 1};
loc = (curDegMat(:, 1) == degs(1));
for j=2:len
    loc = loc & (curDegMat(:, j) == degs(j));
end

curIndMat = coordTrie{curTrieInd, 2};
curInd = curIndMat(loc);
termNum = termInd(curInd);

end
