# Supplementary material for: Multiple Model-Informed Open-Loop Control of Uncertain Intracellular Signaling Dynamics
Source: PLoS Comput Biol. 2014 Apr 10;10(4):e1003546. doi: 10.1371/journal.pcbi.1003546 (PMC3983080; doi:10.1371/journal.pcbi.1003546)
Supplement: Dataset S1 — Matlab code for proposed control algorithm and prediction models. Contains all Matlab code necessary to implement the proposed adaptive weighted multiple-model predictive control algorithm, as well as code for the prediction models. (ZIP) [file pcbi.1003546.s001.zip › AW_MMPC/sparseGridTools30Aug10/legendreAll.m]

function L = legendreAll(d, x)

% input degree d and x, a vector of scalar values
% (a matrix of values is converted to a vector by linear ordering)
% return a matrix of values of legendre polynomials evaluated at x
% each row corresponds to one entry of x
% column j corresponds to degree j-1 (d+1 columns total)

x = x(:);
L = ones(length(x), d+1);
if (d>0)
    L(:, 2) = x;
end
for n=2:d
   L(:, n+1) =  ((2*n-1)*x.*L(:, n) - (n-1)*L(:, n-1)) / n;
end
