# Supplementary material for: Multiple Model-Informed Open-Loop Control of Uncertain Intracellular Signaling Dynamics
Source: PLoS Comput Biol. 2014 Apr 10;10(4):e1003546. doi: 10.1371/journal.pcbi.1003546 (PMC3983080; doi:10.1371/journal.pcbi.1003546)
Supplement: Dataset S1 — Matlab code for proposed control algorithm and prediction models. Contains all Matlab code necessary to implement the proposed adaptive weighted multiple-model predictive control algorithm, as well as code for the prediction models. (ZIP) [file pcbi.1003546.s001.zip › AW_MMPC/sparseGridTools30Aug10/outputGrad.m]

function outputGrad(z, fid, coefThreshold)

if (nargin < 2)
    fid = 1;
end
if (nargin < 3)
    thresh = mag*1e-10;
else
    thresh = coefThreshold;
end
outputMonomialForm(z, fid, 'grad', thresh)

end
