# Supplementary material for: Multiple Model-Informed Open-Loop Control of Uncertain Intracellular Signaling Dynamics
Source: PLoS Comput Biol. 2014 Apr 10;10(4):e1003546. doi: 10.1371/journal.pcbi.1003546 (PMC3983080; doi:10.1371/journal.pcbi.1003546)
Supplement: Dataset S1 — Matlab code for proposed control algorithm and prediction models. Contains all Matlab code necessary to implement the proposed adaptive weighted multiple-model predictive control algorithm, as well as code for the prediction models. (ZIP) [file pcbi.1003546.s001.zip › AW_MMPC/sparseGridTools30Aug10/TensorProd.m]

function C = TensorProd(a, B)
%
% This routine creates C = a \otimes B, where \otimes is the tensor
% product. a  is a column vector and B can be a matrix.
% The entries of a are attached at the end of B.
%
% Written by Dongbin Xiu, 12/18/2003.
%

% Could use ndgrid instead

na=length(a);
[rr,cc] = size(B);
ai = a(1)*ones(rr,1);
C = cat(2, B, ai);
for i=2:na
  ai = a(i)*ones(rr,1);
  C = cat(1, C, cat(2,B,ai)); 
end
