# Supplementary material for: Multiple Model-Informed Open-Loop Control of Uncertain Intracellular Signaling Dynamics
Source: PLoS Comput Biol. 2014 Apr 10;10(4):e1003546. doi: 10.1371/journal.pcbi.1003546 (PMC3983080; doi:10.1371/journal.pcbi.1003546)
Supplement: Dataset S1 — Matlab code for proposed control algorithm and prediction models. Contains all Matlab code necessary to implement the proposed adaptive weighted multiple-model predictive control algorithm, as well as code for the prediction models. (ZIP) [file pcbi.1003546.s001.zip › AW_MMPC/spinterp_v5.1.1/examples/cmpgrids.m]

function cmpgrids(n,d)
% CMPGRIDS   Compare the available sparse grid types
%    CMPGRIDS(N, D) Compares the maximum-norm-based grid, the
%    no-boundary-nodes grid, the Clenshaw-Curtis grid, the Chebyshev
%    grid and the Gauss-Patterson grid in d = 2 or d = 3 dimensions,
%    level N. If N is omitted, N is taken to 4. If D is omitted, D
%    is taken to 2.

% Author : Andreas Klimke
% Date   : November 18, 2007
% Version: 1.2

% Change log:
% V1.0   : September 24, 2003
%          Initial version
% V1.1   : June 16, 2004
%        : Added Chebyshev grid
% V1.2   : November 18, 2007
%          Added new grid type : Gauss-Patterson

% ------------------------------------------------------------
% Sparse Grid Interpolation Toolbox
% Copyright (c) 2006 W. Andreas Klimke, Universitaet Stuttgart 
% Copyright (c) 2007-2008 W. A. Klimke. All Rights Reserved.
% See LICENSE.txt for license. 
% email: klimkeas@ians.uni-stuttgart.de
% web  : http://www.ians.uni-stuttgart.de/spinterp
% ------------------------------------------------------------
	
if nargin < 1, n = 4; end
if nargin < 2, d = 2; end

set(gcf,'Color',[1 1 1]);
subplot(2,3,1);
options = spset('GridType','Maximum');
plotgrid(n,d,options);
title('Maximum-norm-based grid');
xlabel(['Points: ' num2str(spdim(n,d,options)), ', Level: ' ...
				num2str(n)], 'HorizontalAlignment', 'center'); 
	
subplot(2,3,2);
options = spset('GridType','NoBoundary');
plotgrid(n,d,options);
title('No-boundary-nodes grid');
xlabel(['Points: ' num2str(spdim(n,d,options)), ', Level: ' ...
				num2str(n)], 'HorizontalAlignment', 'center'); 
subplot(2,3,3);
plotgrid(n,d);
title('Clenshaw-Curtis grid');
xlabel(['Points: ' num2str(spdim(n,d)), ', Level: ' ...
				num2str(n)], 'HorizontalAlignment', 'center'); 
subplot(2,3,4);
options = spset('GridType','Chebyshev');
plotgrid(n,d,options);
title('Chebyshev-Gauss-Lobatto grid');
xlabel(['Points: ' num2str(spdim(n,d)), ', Level: ' ...
				num2str(n)], 'HorizontalAlignment', 'center'); 
subplot(2,3,5);
options = spset('GridType','Gauss-Patterson');
plotgrid(n,d,options);
title('Gauss-Patterson grid');
xlabel(['Points: ' num2str(spdim(n,d,options)), ', Level: ' ...
				num2str(n)], 'HorizontalAlignment', 'center'); 
