# Supplementary material for: Multiple Model-Informed Open-Loop Control of Uncertain Intracellular Signaling Dynamics
Source: PLoS Comput Biol. 2014 Apr 10;10(4):e1003546. doi: 10.1371/journal.pcbi.1003546 (PMC3983080; doi:10.1371/journal.pcbi.1003546)
Supplement: Dataset S1 — Matlab code for proposed control algorithm and prediction models. Contains all Matlab code necessary to implement the proposed adaptive weighted multiple-model predictive control algorithm, as well as code for the prediction models. (ZIP) [file pcbi.1003546.s001.zip › AW_MMPC/spinterp_v5.1.1/examples/spdemo.m]

function spdemo
% SPDEMO  Simple example of interpolating a two-variate function
%
% A 2D-example for multi-linear sparse grid interpolation using the 
% Clenshaw-Curtis grid and vectorized processing of the function.
%
%    See also SPINTERP, SPVALS.

% Author : Andreas Klimke, Universit�t Stuttgart
% Version: 1.1
% Date   : September 29, 2003

% ------------------------------------------------------------
% Sparse Grid Interpolation Toolbox
% Copyright (c) 2006 W. Andreas Klimke, Universitaet Stuttgart 
% Copyright (c) 2007-2008 W. A. Klimke. All Rights Reserved.
% See LICENSE.txt for license. 
% email: klimkeas@ians.uni-stuttgart.de
% web  : http://www.ians.uni-stuttgart.de/spinterp
% ------------------------------------------------------------

% Some function f
f = inline('1./((x*2-0.3).^4 +(y*3-0.7).^2+1)');

% Define problem dimension
d = 2;

% Create full grid for plotting
gs = 33;
[X,Y] = meshgrid(linspace(0,2,gs),linspace(-1,1,gs));

% Set options: Switch vectorized processing on.
options = spset('Vectorized', 'on', 'SparseIndices', 'off');

% Compute sparse grid weights over domain [0,2]x[-1,1]
z = spvals(f, d, [0 2; -1 1], options);

% Compute inpterpolated values at full grid
ip = spinterp(z, X, Y);

% Plot original function, interpolation, and error
subplot(1,3,1);
mesh(X,Y,f(X,Y));
title('original');

subplot(1,3,2);
mesh(X,Y,ip);
title('interpolated');

subplot(1,3,3);
mesh(X,Y,abs(f(X,Y)-ip));
title('absolute error');

disp(' ');
disp('Sparse grid representation of the function:');
z
