# Supplementary material for: Multiple Model-Informed Open-Loop Control of Uncertain Intracellular Signaling Dynamics
Source: PLoS Comput Biol. 2014 Apr 10;10(4):e1003546. doi: 10.1371/journal.pcbi.1003546 (PMC3983080; doi:10.1371/journal.pcbi.1003546)
Supplement: Dataset S1 — Matlab code for proposed control algorithm and prediction models. Contains all Matlab code necessary to implement the proposed adaptive weighted multiple-model predictive control algorithm, as well as code for the prediction models. (ZIP) [file pcbi.1003546.s001.zip › AW_MMPC/spinterp_v5.1.1/help/helpindex.xml]

<?xml version='1.0' encoding='ISO-8859-1' ?>
<!--
  Sparse Grid Interpolation Toolbox
  Copyright (c) 2006 W. Andreas Klimke, Universitaet Stuttgart 
  Copyright (c) 2007-2008 W. A. Klimke. All Rights Reserved.
  See LICENSE.txt for license. 
  email: klimkeas@ians.uni-stuttgart.de
  web  : http://www.ians.uni-stuttgart.de/spinterp
-->

<!-- Note: The helpindex file must be sorted alphabetically to work properly!!! -->

<index version="1.0">
<indexitem target="cmpgrids.html">cmpgrids</indexitem>
<indexitem target="plotgrid.html">plotgrid</indexitem>
<indexitem target="plotindices.html">plotindices</indexitem>
<indexitem target="spinterptool.html">Sparse Grid Interpolation Toolbox</indexitem>
<indexitem target="spcgsearch.html">spcgsearch</indexitem>
<indexitem target="spcompsearch.html">spcompsearch</indexitem>
<indexitem target="spdim.html">spdim</indexitem>
<indexitem target="spfminsearch.html">spfminsearch</indexitem>
<indexitem target="spget.html">spget</indexitem>
<indexitem target="spinterp.html">spinterp</indexitem>
<indexitem target="spmultistart.html">spmultistart</indexitem>
<indexitem target="sppurge.html">sppurge</indexitem>
<indexitem target="spquad.html">spquad</indexitem>
<indexitem target="spset.html">spset</indexitem>
<indexitem target="spsurfun.html">spsurfun</indexitem>
<indexitem target="spvals.html">spvals</indexitem>
</index>
