# Supplementary material for: Multiple Model-Informed Open-Loop Control of Uncertain Intracellular Signaling Dynamics
Source: PLoS Comput Biol. 2014 Apr 10;10(4):e1003546. doi: 10.1371/journal.pcbi.1003546 (PMC3983080; doi:10.1371/journal.pcbi.1003546)
Supplement: Dataset S1 — Matlab code for proposed control algorithm and prediction models. Contains all Matlab code necessary to implement the proposed adaptive weighted multiple-model predictive control algorithm, as well as code for the prediction models. (ZIP) [file pcbi.1003546.s001.zip › AW_MMPC/spinterp_v5.1.1/help/helptoc.xml]

<?xml version='1.0' encoding='ISO-8859-1' ?>
<!--
  Sparse Grid Interpolation Toolbox
  Copyright (c) 2006 W. Andreas Klimke, Universitaet Stuttgart 
  Copyright (c) 2007-2008 W. A. Klimke. All Rights Reserved.
  See LICENSE.txt for license. 
  email: klimkeas@ians.uni-stuttgart.de
  web  : http://www.ians.uni-stuttgart.de/spinterp
-->

<toc version="1.0">

<tocitem target="spinterptool.html" image="$toolbox/matlab/icons/book_mat.gif">Sparse Grid Interpolation Toolbox
	<tocitem target="getting_started.html" image="$toolbox/matlab/icons/greencircleicon.gif">Getting Started
		<tocitem target="whatis.html">What is sparse grid interpolation?</tocitem>
		<tocitem target="initialization.html">Initialization of the toolbox</tocitem>
		<tocitem target="firstexample.html">A first example</tocitem>
		<tocitem target="linear.html">Linear basis functions</tocitem>
		<tocitem target="polynomial.html">Polynomial basis functions</tocitem>
		<tocitem target="dimension-adaptive.html">Dimensional adaptivity</tocitem>
		<tocitem target="bibliography.html">Bibliography</tocitem>
	</tocitem>
	<tocitem target="advanced_topics.html" image="$toolbox/matlab/icons/pagesicon.gif">Advanced topics
		<tocitem target="dimadaptdegree.html">Degree of Dimensional Adaptivity</tocitem>		
		<tocitem target="multiple_outputs.html">Multiple output variables</tocitem>		
		<tocitem target="derivatives.html">Derivatives</tocitem>
		<tocitem target="integration.html">Integration</tocitem>
		<tocitem target="optimization.html">Optimization</tocitem>
		<tocitem target="performance.html">Improving performance</tocitem>		
		<tocitem target="interfacing.html">Interfacing concepts</tocitem>		
		<tocitem target="ode.html">Approximating ODEs</tocitem>		
		<tocitem target="external.html">External models</tocitem>		
	</tocitem>
	<tocitem target="examples.html" image="$toolbox/matlab/icons/demoicon.gif">Examples
	</tocitem>
	<tocitem target="functions_list.html" image="$toolbox/matlab/icons/reficon.gif">Functions -- Alphabetical List
	</tocitem>
	<tocitem target="release_notes.html" image="$toolbox/matlab/icons/notesicon.gif">Release Notes</tocitem>
	<tocitem target="../LICENSE.txt" image="$toolbox/matlab/icons/notesicon.gif">License</tocitem>
	<tocitem target="spinterptool.html#printable_pdf" image="$toolbox/matlab/icons/pdficon.gif">Printable Documentation (PDF)
	</tocitem>
</tocitem>
</toc>
